# Supplementary material for: Kinome-wide CRISPR-Cas9 knockout screens revealed PLK1 as a therapeutic target for osteosarcoma
Source: Cell Death Discov. 2023 Jul 7;9:231. doi: 10.1038/s41420-023-01526-7 (PMC10328921; doi:10.1038/s41420-023-01526-7)
Supplement: Supplementary file 3 — Supplementary Table 1 [file 41420_2023_1526_MOESM3_ESM.xlsx]

## Sheet: U2OS
Gene	sgRNA	U2OS|beta	U2OS|z	U2OS|p-value	U2OS|fdr	U2OS|wald-p-value	U2OS|wald-fdr
GUK1	8	-1.3147	-6.8851	0	0	5.7761e-12	1.0317e-09
CDK12	8	-1.2124	-7.3141	0	0	2.5904e-13	1.9791e-10
SEPHS2	8	-1.1775	-6.0169	0	0	1.7777e-09	7.9384e-08
DOLK	8	-1.1388	-7.0241	0	0	2.1545e-12	8.23e-10
AURKB	8	-1.0901	-6.9351	0	0	4.0592e-12	1.0317e-09
EXOSC10	8	-1.0733	-6.8367	0	0	8.1022e-12	1.0317e-09
PLK1	8	-1.0523	-6.6005	0	0	4.0981e-11	3.9137e-09
TRRAP	8	-1.0441	-6.6961	0	0	2.141e-11	2.3367e-09
PGK1	8	-0.96849	-6.3828	0	0	1.7382e-10	1.1067e-08
PDPK1	8	-0.96748	-6.516	0	0	7.2187e-11	5.9096e-09
CSK	8	-0.96233	-6.2	0	0	5.6468e-10	2.8761e-08
PLK4	8	-0.96024	-6.1241	0	0	9.1209e-10	4.3552e-08
CDK9	8	-0.95245	-6.0087	0	0	1.8703e-09	7.9384e-08
MTOR	8	-0.94859	-6.369	0	0	1.9027e-10	1.1182e-08
NOL9	8	-0.89516	-6.2222	0	0	4.9039e-10	2.6761e-08
LRPPRC	8	-0.89154	-6.8419	0	0	7.815e-12	1.0317e-09
ACTR2	8	-0.88907	-5.4131	0	0	6.1953e-08	1.8205e-06
PKM	8	-0.88499	-6.5057	0	0	7.7351e-11	5.9096e-09
ILK	8	-0.88002	-5.7227	0	0	1.0485e-08	4.0054e-07
TP53RK	8	-0.87706	-5.0205	0	0	5.155e-07	1.0364e-05
PRKDC	8	-0.86831	-5.5843	0	0	2.3463e-08	7.794e-07
SMG1	8	-0.85127	-6.418	0	0	1.3804e-10	9.5878e-09
BUB1B	8	-0.8373	-5.496	0	0	3.8852e-08	1.1873e-06
CKS1B	8	-0.79455	-5.0518	0	0	4.3758e-07	9.1696e-06
PKMYT1	8	-0.78454	-5.2394	0	0	1.611e-07	3.8461e-06
CSNK2B	8	-0.77441	-5.1801	0	0	2.2174e-07	5.1337e-06
CHEK1	8	-0.76884	-4.9677	0	0	6.7756e-07	1.2626e-05
AURKA	8	-0.74854	-3.7289	0	0	0.00019233	0.001792
CRKL	8	-0.74364	-5.2747	0	0	1.3295e-07	3.3858e-06
FXN	8	-0.73884	-5.5861	0	0	2.3221e-08	7.794e-07
CDK1	8	-0.73369	-4.8394	0	0	1.3026e-06	2.1175e-05
CLP1	8	-0.71947	-4.886	0	0	1.0291e-06	1.7869e-05
HUS1	8	-0.7171	-5.4012	0	0	6.6207e-08	1.8734e-06
RIOK1	8	-0.71637	-5.5321	0	0	3.1637e-08	1.0071e-06
DTYMK	8	-0.71333	-5.049	0	0	4.4408e-07	9.1696e-06
PRPF4B	8	-0.70789	-5.8705	0	0	4.3459e-09	1.7475e-07
CDK11B	8	-0.69086	-4.8536	0	0	1.2123e-06	2.034e-05
COASY	8	-0.69061	-4.7357	0	0	2.1826e-06	3.3351e-05
WEE1	8	-0.66708	-4.6919	0	0	2.7063e-06	3.9762e-05
CSNK1A1	8	-0.6609	-4.2598	0	0	2.0461e-05	0.00024813
CDC7	8	-0.6514	-5.2656	0	0	1.3971e-07	3.4432e-06
BRD2	8	-0.64643	-5.6488	0	0	1.6159e-08	5.8787e-07
ATR	8	-0.64225	-5.0119	0	0	5.3884e-07	1.0397e-05
GAK	8	-0.64161	-5.3554	0	0	8.5378e-08	2.2493e-06
TLK2	8	-0.64048	-5.3665	0	0	8.0271e-08	2.1903e-06
PTK2	8	-0.63413	-5.1645	0	0	2.4105e-07	5.4166e-06
TTK	8	-0.62825	-4.6213	0	0	3.8131e-06	5.2022e-05
MVK	8	-0.6149	-4.7783	0	0	1.7682e-06	2.7811e-05
GTF2H1	8	-0.60424	-4.9405	0	0	7.7917e-07	1.3844e-05
TPR	8	-0.60401	-4.5287	0	0	5.936e-06	7.8192e-05
PMVK	8	-0.59015	-4.177	0	0	2.9531e-05	0.00034185
NUP62	8	-0.56848	-5.01	0	0	5.4433e-07	1.0397e-05
PIK3C3	8	-0.55628	-4.4855	0	0	7.2747e-06	9.4201e-05
TAF1	8	-0.54682	-4.6446	0	0	3.4075e-06	4.821e-05
CDK6	8	-0.53696	-4.4565	0	0	8.331e-06	0.00010608
IGF1R	8	-0.53146	-4.0206	0	0	5.806e-05	0.00064829
CMPK1	8	-0.52813	-4.0024	0	0	6.2714e-05	0.00068448
PNKP	8	-0.52665	-3.93	0	0	8.4929e-05	0.00087932
RIOK2	8	-0.51113	-4.9418	0	0	7.742e-07	1.3844e-05
CAD	8	-0.48551	-4.8516	0.0013089	0.013699	1.2246e-06	2.034e-05
PI4KA	8	-0.46518	-4.0186	0.0052356	0.042105	5.855e-05	0.00064829
PKN2	8	-0.46312	-4.7126	0.0052356	0.042105	2.4463e-06	3.6647e-05
MAP2K7	8	-0.45219	-4.0475	0.0065445	0.049505	5.1772e-05	0.00059036
MASTL	8	-0.4509	-3.2372	0.0065445	0.049505	0.0012072	0.0070407
CDK7	8	-0.43658	-3.5806	0.01178	0.080357	0.00034279	0.002728
BRD4	8	-0.43471	-3.98	0.01178	0.080357	6.891e-05	0.00074151
CDK2	8	-0.4308	-5.1112	0.01178	0.080357	3.2019e-07	6.9894e-06
BUB1	8	-0.42571	-3.6357	0.01178	0.080357	0.00027719	0.0023019
CDK11A	8	-0.41951	-3.5871	0.013089	0.087719	0.00033432	0.0026886
MST1	8	-0.40942	-3.7943	0.015707	0.10169	0.00014804	0.0014317
MAP3K11	8	-0.40127	-4.6356	0.018325	0.1157	3.5597e-06	4.9447e-05
RPS6KA4	8	-0.39156	-3.5736	0.018325	0.1157	0.00035211	0.0027733
BAZ1B	8	-0.38393	-3.8434	0.019634	0.12195	0.00012134	0.001204
PIP5K1A	8	-0.38119	-3.7203	0.019634	0.12195	0.00019901	0.0018319
MAP3K9	8	-0.37797	-4.7765	0.020942	0.12598	1.7837e-06	2.7811e-05
GSG2	8	-0.36711	-4.6749	0.02356	0.13333	2.9414e-06	4.24e-05
RPS6KB1	8	-0.36124	-3.8291	0.028796	0.15278	0.00012863	0.0012599
NEK2	8	-0.36094	-2.9776	0.028796	0.15278	0.0029048	0.013054
PIKFYVE	8	-0.35726	-3.2513	0.028796	0.15278	0.001149	0.0068579
MAP3K7	8	-0.35473	-3.3358	0.028796	0.15278	0.00085061	0.0054241
CDK10	8	-0.35194	-4.5765	0.031414	0.16107	4.729e-06	6.3385e-05
LCK	8	-0.34926	-3.0467	0.031414	0.16107	0.0023135	0.01133
PIK3R4	8	-0.32892	-2.4514	0.039267	0.18634	0.014229	0.042135
AK4	8	-0.32321	-2.9725	0.039267	0.18634	0.0029541	0.013122
ATMIN	8	-0.3201	-3.7678	0.041885	0.19632	0.00016472	0.0015537
NME6	8	-0.31167	-3.184	0.044503	0.20482	0.0014526	0.0080422
TRIM33	8	-0.3081	-3.9294	0.04712	0.21053	8.517e-05	0.00087932
SCYL1	8	-0.30418	-3.9399	0.048429	0.21387	8.151e-05	0.00086491
PLK3	8	-0.29684	-2.9633	0.053665	0.22404	0.0030439	0.013365
NME3	8	-0.29642	-3.6794	0.053665	0.22404	0.00023376	0.0020767
MAPK13	8	-0.2925	-3.3858	0.057592	0.22917	0.00070982	0.004812
MAPK1	8	-0.28409	-3.9213	0.066754	0.25	8.8083e-05	0.00089727
PAK4	8	-0.28167	-3.6044	0.069372	0.25359	0.00031285	0.0025428
ATM	8	-0.28112	-3.4214	0.07199	0.26066	0.00062296	0.0043267
AK2	8	-0.2762	-3.2015	0.079843	0.28505	0.0013672	0.0076806
ERBB2	8	-0.26766	-3.1518	0.08377	0.28829	0.0016226	0.0087282
JAK1	8	-0.26684	-3.3614	0.08377	0.28829	0.00077548	0.005118
STK11	8	-0.2661	-4.2171	0.085079	0.29018	2.4751e-05	0.00029092
CKMT1A	8	-0.26523	-3.4431	0.085079	0.29018	0.00057505	0.0040679
MAP3K1	8	-0.26184	-3.5227	0.089005	0.29825	0.00042718	0.0032354
EIF2AK1	8	-0.26106	-3.6224	0.090314	0.2987	0.00029192	0.0023981
CDK4	8	-0.26077	-3.6635	0.090314	0.2987	0.00024878	0.0021598
CDC42BPG	8	-0.26021	-4.3257	0.090314	0.2987	1.5205e-05	0.00018736
TESK2	8	-0.25633	-3.1696	0.096859	0.31489	0.0015264	0.0083213
LAMTOR3	8	-0.25363	-2.899	0.10079	0.32083	0.0037436	0.015377
TWF1	8	-0.25001	-2.9498	0.10602	0.32661	0.0031795	0.013802
MAPK14	8	-0.24917	-2.7792	0.10733	0.32669	0.0054495	0.020409
XRCC6BP1	8	-0.24737	-3.6848	0.11126	0.33597	0.00022886	0.002057
NRBP1	8	-0.24375	-2.1324	0.12435	0.3668	0.032976	0.080491
FASTKD5	8	-0.24112	-2.8476	0.12565	0.36782	0.0044056	0.01735
PPIP5K1	8	-0.23693	-4.3512	0.12696	0.36981	1.354e-05	0.00016958
CLK2	8	-0.23376	-2.7674	0.13089	0.37594	0.0056498	0.020954
TSSK3	8	-0.22617	-3.0201	0.14136	0.39706	0.0025268	0.012035
MELK	8	-0.22287	-2.8756	0.14921	0.40569	0.0040323	0.016198
MAP2K3	8	-0.22114	-3.5185	0.15969	0.42509	0.000434	0.0032507
WNK1	8	-0.2187	-2.9232	0.1623	0.42759	0.0034646	0.014705
CKS2	8	-0.21598	-2.5611	0.17016	0.43919	0.010434	0.032538
EGFR	8	-0.21593	-2.5537	0.17016	0.43919	0.010658	0.0331
TKFC	8	-0.20688	-3.4994	0.18848	0.46154	0.00046637	0.0034593
TXK	8	-0.20668	-3.2684	0.18848	0.46154	0.0010817	0.0065069
MAPK8	8	-0.20496	-3.3119	0.18979	0.46178	0.00092653	0.0058022
FGFR1	8	-0.20463	-3.8663	0.18979	0.46178	0.00011048	0.0011106
MAPK15	8	-0.2005	-2.7443	0.19764	0.47484	0.0060645	0.022063
GALK1	8	-0.20037	-3.0033	0.19764	0.47484	0.0026708	0.012366
PDGFRA	8	-0.19981	-3.4645	0.19895	0.47531	0.00053119	0.0038286
PKD1	8	-0.19848	-2.0218	0.20419	0.48	0.043198	0.099708
TIE1	8	-0.19779	-4.2443	0.2055	0.4816	2.1931e-05	0.0002618
PIP4K2C	8	-0.1944	-1.7649	0.21466	0.49848	0.077587	0.15458
PIK3CD	8	-0.19403	-2.9847	0.21466	0.49848	0.0028388	0.012887
PHKG1	8	-0.19377	-2.6364	0.21597	0.49849	0.0083792	0.027833
SPHK2	8	-0.19285	-3.1777	0.21859	0.5015	0.0014847	0.0081604
MAP4K2	8	-0.19258	-2.8893	0.21859	0.5015	0.0038614	0.015776
SRPK1	8	-0.18838	-2.2936	0.23037	0.51917	0.021811	0.058883
ACVR1	8	-0.18835	-2.7194	0.23037	0.51917	0.0065391	0.022812
DGKA	8	-0.18761	-3.3253	0.23298	0.52353	0.00088321	0.0055766
PDIK1L	8	-0.18496	-3.0117	0.24215	0.53602	0.0025981	0.012253
MAPKAPK2	8	-0.17892	-2.7252	0.26309	0.57102	0.0064271	0.022524
RET	8	-0.17716	-3.1054	0.26963	0.57542	0.0019001	0.009943
STRADB	8	-0.17667	-2.9665	0.26963	0.57542	0.0030117	0.0133
PNCK	8	-0.17516	-3.2795	0.27618	0.58287	0.0010399	0.0063558
PRKAB2	8	-0.17135	-3.0698	0.28403	0.58602	0.002142	0.010626
CHUK	8	-0.17094	-2.3129	0.28796	0.58667	0.020728	0.056964
PIM1	8	-0.1709	-3.0003	0.28796	0.58667	0.0026971	0.012413
NEK8	8	-0.1699	-2.54	0.28927	0.58777	0.011086	0.034015
CAMK2B	8	-0.16948	-2.5694	0.29188	0.58947	0.010186	0.032025
NME2	8	-0.16715	-2.2368	0.29581	0.59318	0.025298	0.065517
FGFR2	8	-0.16619	-1.9665	0.30105	0.5974	0.049242	0.11018
TK1	8	-0.16413	-3.0305	0.31021	0.60769	0.0024414	0.011805
MAP3K4	8	-0.16275	-3.2424	0.31937	0.61558	0.0011855	0.0069669
PAK2	8	-0.16225	-1.8187	0.32068	0.61558	0.068954	0.14011
NADK	8	-0.1606	-2.4908	0.32592	0.62406	0.012745	0.038487
PACSIN1	8	-0.15682	-2.1498	0.3377	0.6402	0.031569	0.077553
DDR2	8	-0.15652	-1.7848	0.34031	0.64039	0.074294	0.14898
PI4KB	8	-0.15651	-2.3148	0.34031	0.64039	0.020622	0.056879
ADCK5	8	-0.15357	-2.0553	0.35079	0.65049	0.039854	0.093399
GSK3A	8	-0.15041	-2.1011	0.36257	0.66747	0.035634	0.085612
NEK1	8	-0.14983	-2.1692	0.36257	0.66747	0.030067	0.074417
STK19	8	-0.14823	-1.8899	0.36649	0.66905	0.058765	0.12368
KSR1	8	-0.14816	-2.2627	0.36649	0.66905	0.023653	0.062528
TESK1	8	-0.14703	-1.9448	0.37304	0.67536	0.051795	0.11338
CAMKK2	8	-0.14661	-2.2411	0.37435	0.67612	0.025022	0.06534
RPS6KA1	8	-0.14526	-1.3189	0.38089	0.67991	0.18719	0.30429
PDK1	8	-0.14457	-3.0928	0.38089	0.67991	0.001983	0.010172
MPP3	8	-0.14283	-1.5134	0.38613	0.68445	0.13017	0.23073
MAST3	8	-0.14252	-2.0911	0.38743	0.68519	0.036516	0.087182
PRKAG1	8	-0.13971	-2.1964	0.39921	0.69794	0.028067	0.070769
STRADA	8	-0.13597	-2.5969	0.40838	0.70575	0.0094074	0.030326
DYRK2	8	-0.13579	-2.2317	0.40838	0.70575	0.025636	0.065945
BRD3	8	-0.13508	-2.4334	0.40969	0.70575	0.014959	0.04347
CALM3	8	-0.13487	-2.934	0.41099	0.70575	0.0033458	0.014361
N4BP2	8	-0.13425	-2.2631	0.41623	0.70575	0.023632	0.062528
HIPK1	8	-0.13397	-2.0924	0.41754	0.70575	0.036402	0.087182
FASTKD2	8	-0.13242	-1.7078	0.42408	0.71024	0.087679	0.17089
PAN3	8	-0.13142	-2.7349	0.43063	0.71522	0.0062407	0.022073
TRIM28	8	-0.12985	-2.4297	0.43717	0.72294	0.015111	0.043731
TSSK6	8	-0.12913	-1.898	0.43979	0.7257	0.057699	0.12211
NPR1	8	-0.12903	-1.9401	0.44241	0.72577	0.052362	0.11418
MARK2	8	-0.12775	-2.0131	0.44634	0.72577	0.0441	0.10118
WNK4	8	-0.12717	-3.2105	0.44764	0.72577	0.0013251	0.0074991
GNE	8	-0.12602	-1.9725	0.4555	0.72577	0.04855	0.10942
EPHA8	8	-0.12561	-1.9552	0.4555	0.72577	0.050563	0.11197
MATK	8	-0.1249	-2.1406	0.45812	0.72577	0.03231	0.079118
NPR2	8	-0.124	-2.4485	0.46597	0.73101	0.014346	0.042154
NAGK	8	-0.12369	-1.7002	0.46728	0.73156	0.089085	0.17231
PKN3	8	-0.12138	-2.2607	0.47644	0.74037	0.023775	0.062635
VRK2	8	-0.11852	-2.2022	0.49346	0.76008	0.027654	0.069958
ALPK3	8	-0.11782	-2.5378	0.49476	0.76056	0.011156	0.034094
IKBKB	8	-0.11764	-2.2405	0.49607	0.76104	0.025058	0.06534
AKT2	8	-0.11667	-0.76699	0.50131	0.766	0.44309	0.56139
EIF2AK4	8	-0.11636	-2.1937	0.50131	0.766	0.028253	0.071005
PRKRA	8	-0.11494	-1.4298	0.50524	0.76786	0.15277	0.25824
CERKL	8	-0.11133	-1.6521	0.52356	0.77715	0.098519	0.18631
MAP3K14	8	-0.11005	-2.0415	0.5301	0.77715	0.041203	0.095973
NADK2	8	-0.10991	-2.3858	0.5301	0.77715	0.017041	0.048762
MARK4	8	-0.1098	-1.8901	0.53141	0.77715	0.058738	0.12368
PHKG2	8	-0.10835	-1.9389	0.53534	0.77715	0.052517	0.11418
NRBP2	8	-0.1081	-2.078	0.53927	0.77715	0.037709	0.089194
MAST2	8	-0.10786	-1.8266	0.54058	0.77715	0.067757	0.13841
SBK1	8	-0.10597	-2.0102	0.55105	0.78253	0.044414	0.10129
CDK13	8	-0.10575	-1.4999	0.55105	0.78253	0.13364	0.23526
LRRK2	8	-0.10447	-1.6632	0.56283	0.78755	0.096274	0.18252
AK8	8	-0.10414	-1.5996	0.56675	0.79159	0.1097	0.19929
CKMT1B	8	-0.099817	-1.6672	0.5877	0.81488	0.09547	0.18144
HUNK	8	-0.099321	-1.8079	0.59162	0.81588	0.070621	0.14236
ETNK2	8	-0.099021	-1.5959	0.59424	0.81802	0.11051	0.1996
ADCK4	8	-0.098657	-1.65	0.59686	0.82014	0.098951	0.18666
ALPK2	8	-0.097963	-2.2171	0.60209	0.82074	0.026617	0.068012
MAP3K19	8	-0.096914	-1.4792	0.60864	0.82074	0.13909	0.24261
CSNK1E	8	-0.094348	-1.2736	0.62435	0.83392	0.20281	0.32348
MAP3K12	8	-0.092341	-1.599	0.62958	0.83944	0.10982	0.19929
EPHA10	8	-0.092329	-1.3951	0.63089	0.83972	0.16299	0.27251
JAK3	8	-0.091505	-1.4562	0.63743	0.84256	0.14533	0.24895
SBK3	8	-0.090744	-1.0619	0.64005	0.8431	0.28827	0.4203
PRKCZ	8	-0.090288	-1.4216	0.64267	0.84364	0.15515	0.26109
CDK18	8	-0.090108	-0.75813	0.64267	0.84364	0.44837	0.5662
PRKCD	8	-0.089853	-2.024	0.6466	0.84734	0.042966	0.099473
DLG1	8	-0.089512	-1.9557	0.64791	0.8476	0.050503	0.11197
MAP3K10	8	-0.089277	-1.5679	0.65052	0.84957	0.1169	0.21014
MAP2K2	8	-0.089164	-1.3877	0.65314	0.85009	0.16522	0.27441
CDK3	8	-0.088177	-1.6002	0.66361	0.85497	0.10955	0.19929
ERBB3	8	-0.086116	-1.3775	0.68325	0.86634	0.16836	0.27902
ZAP70	8	-0.084877	-1.3264	0.68717	0.86634	0.1847	0.30087
CHKA	8	-0.084444	-1.052	0.68717	0.86634	0.29278	0.42526
NMRK2	8	-0.084409	-1.4602	0.68717	0.86634	0.14425	0.24765
MAP2K4	8	-0.084389	-1.1934	0.68717	0.86634	0.23272	0.36279
DYRK1B	8	-0.083317	-1.6165	0.69895	0.87034	0.10598	0.19557
LIMK1	8	-0.083204	-1.6328	0.69895	0.87034	0.1025	0.19054
ICK	8	-0.082966	-1.395	0.70157	0.87034	0.16301	0.27251
AATK	8	-0.082367	-1.5021	0.70288	0.87034	0.13307	0.23526
DAPK2	8	-0.082231	-1.7132	0.70288	0.87034	0.086675	0.16936
MAP2K1	8	-0.081879	-1.226	0.70812	0.87399	0.22019	0.34757
PIP4K2B	8	-0.081635	-1.9113	0.70942	0.87419	0.055962	0.11909
MAST1	8	-0.080844	-1.28	0.71204	0.87601	0.20054	0.3212
DCAKD	8	-0.07899	-1.4219	0.72382	0.88622	0.15506	0.26109
PIP5KL1	8	-0.07834	-1.6101	0.72775	0.8896	0.10737	0.1972
LTK	8	-0.076228	-2.2384	0.73822	0.89666	0.025196	0.065476
PRKCI	8	-0.074495	-1.0632	0.74476	0.89844	0.28768	0.42024
PIK3CA	8	-0.074388	-1.5937	0.74607	0.89844	0.111	0.20001
FES	8	-0.073757	-1.6732	0.74869	0.89844	0.094279	0.18032
MKNK2	8	-0.073068	-0.961	0.75131	0.89844	0.33655	0.47218
UCK2	8	-0.072214	-1.4694	0.75262	0.89844	0.14174	0.24611
PTK7	8	-0.072117	-0.9619	0.75262	0.89844	0.3361	0.47218
ADRBK2	8	-0.071615	-1.2809	0.75654	0.89985	0.20023	0.3212
NME4	8	-0.070851	-1.056	0.76047	0.89985	0.29097	0.42343
PLAU	8	-0.070524	-1.4465	0.76178	0.89985	0.14802	0.25288
FGR	8	-0.069798	-1.1755	0.76702	0.89985	0.23981	0.37088
SGK494	8	-0.0697	-0.92128	0.76702	0.89985	0.3569	0.48812
CDK5R1	8	-0.06955	-1.1464	0.77094	0.89985	0.25163	0.38372
RIPK2	8	-0.069062	-1.0685	0.77094	0.89985	0.2853	0.41837
TYK2	8	-0.068549	-1.729	0.77356	0.89985	0.083803	0.16501
PDXK	8	-0.06845	-1.5551	0.77618	0.89985	0.11993	0.21409
TRIO	8	-0.068409	-0.72713	0.77618	0.89985	0.46715	0.58033
PAK1	8	-0.065322	-1.2373	0.79712	0.91543	0.21597	0.34233
PSKH2	8	-0.065207	-1.1316	0.79974	0.91543	0.25779	0.38984
TTBK1	8	-0.064888	-1.0044	0.80236	0.91543	0.31519	0.45079
ITPKA	8	-0.064533	-1.1307	0.80628	0.91543	0.25819	0.38984
TJP2	8	-0.063443	-0.6313	0.81283	0.92	0.52784	0.62915
NLK	8	-0.062535	-0.80134	0.82199	0.92758	0.42293	0.54577
IRAK1	8	-0.062163	-1.3586	0.82461	0.92758	0.17427	0.28695
PRKD2	8	-0.061655	-0.81133	0.82723	0.92758	0.41718	0.54297
PKN1	8	-0.061588	-1.0831	0.82853	0.92758	0.27877	0.41435
PKD2	8	-0.060037	-0.63244	0.83377	0.92758	0.5271	0.62915
TBRG4	8	-0.058806	-1.0023	0.84031	0.92758	0.31618	0.45079
MAGI3	8	-0.058622	-1.072	0.84293	0.92758	0.28372	0.41816
CAMK2G	8	-0.057568	-1.0022	0.84686	0.92758	0.31626	0.45079
CARD11	8	-0.057208	-1.8144	0.85079	0.92758	0.069609	0.14106
STK39	8	-0.057132	-0.94821	0.85079	0.92758	0.34302	0.47649
STK32B	8	-0.05689	-1.2036	0.85209	0.92758	0.22875	0.35813
LYN	8	-0.056547	-0.95171	0.8534	0.92758	0.34125	0.47596
TK2	8	-0.056544	-1.0266	0.8534	0.92758	0.30461	0.4391
AK5	8	-0.056218	-1.2297	0.85471	0.92758	0.21882	0.34612
PRKAA1	8	-0.05518	-0.77353	0.85602	0.92758	0.43921	0.55833
TEK	8	-0.054753	-0.83607	0.85733	0.92758	0.40312	0.53263
OSR1	8	-0.054375	-1.2816	0.85733	0.92758	0.19998	0.3212
MAPK6	8	-0.054221	-0.79142	0.85995	0.92758	0.4287	0.54954
PINK1	8	-0.05412	-0.94072	0.85995	0.92758	0.34685	0.47919
TAF9	8	-0.054069	-1.3423	0.85995	0.92758	0.17951	0.29368
IGFN1	8	-0.053549	-1.0124	0.86387	0.92758	0.31134	0.44711
HIPK3	8	-0.053127	-0.92672	0.86518	0.92758	0.35407	0.48653
TAF1L	8	-0.052603	-1.2768	0.86911	0.92758	0.20168	0.32234
COL4A3BP	8	-0.052198	-0.85134	0.87042	0.92758	0.39458	0.52611
NEK6	8	-0.051683	-1.0307	0.87173	0.92758	0.30268	0.43797
HSPB8	8	-0.051537	-0.83274	0.87173	0.92758	0.40499	0.53347
KDR	8	-0.050583	-0.95142	0.87304	0.92768	0.34139	0.47596
IDNK	8	-0.050335	-0.85006	0.87827	0.93065	0.39529	0.52614
MYO3B	8	-0.049559	-1.1171	0.88613	0.93508	0.26396	0.3962
UCK1	8	-0.049168	-1.0199	0.88743	0.93517	0.30778	0.44283
NME1-NME2	8	-0.048594	-0.81475	0.89398	0.94077	0.41522	0.54134
PRKACG	8	-0.047666	-0.87768	0.89921	0.94368	0.38012	0.51219
PDGFRB	8	-0.047646	-0.96045	0.89921	0.94368	0.33683	0.47218
TSSK1B	8	-0.046863	-0.71015	0.90183	0.94513	0.47761	0.59102
PIK3CG	8	-0.044573	-0.69023	0.91754	0.95251	0.49005	0.60193
KIT	8	-0.044502	-0.80998	0.91754	0.95251	0.41795	0.54306
DMPK	8	-0.044403	-0.7746	0.91885	0.95251	0.43858	0.55833
CKM	8	-0.044321	-0.50725	0.91885	0.95251	0.61198	0.71164
PGM2L1	8	-0.044211	-0.7977	0.92147	0.95264	0.42504	0.54577
EIF2AK2	8	-0.04412	-0.88612	0.92147	0.95264	0.37555	0.50812
IP6K1	8	-0.043014	-0.7421	0.92539	0.95412	0.45803	0.5746
MST1R	8	-0.042358	-0.64494	0.92801	0.95553	0.51896	0.62341
MKNK1	8	-0.040987	-0.68694	0.93717	0.95856	0.49212	0.60316
EPHB2	8	-0.040764	-0.93523	0.93848	0.95856	0.34967	0.48222
PLK5	8	-0.040292	-0.83539	0.94503	0.96395	0.4035	0.53263
ERN1	8	-0.037529	-0.23083	0.95812	0.97211	0.81745	0.87797
SNRK	8	-0.035287	-0.60497	0.97775	0.98679	0.5452	0.64579
ERN2	8	-0.034878	-0.88476	0.98037	0.98682	0.37629	0.50812
AGK	8	-0.034343	-0.42563	0.98298	0.98686	0.67038	0.75877
BRSK2	8	-0.034244	-0.77907	0.98298	0.98686	0.43594	0.55789
DSTYK	8	-0.033804	-0.65174	0.98429	0.98688	0.51457	0.62106
MAP3K6	8	-0.031627	-0.55491	0.99476	0.99476	0.57896	0.67737
MYLK3	8	-0.031336	-0.64031	0.99084	0.99214	0.52197	0.62604
IRAK4	8	-0.029574	-0.6132	0.98037	0.98682	0.53974	0.64131
PRKAB1	8	-0.028729	-0.84031	0.97775	0.98679	0.40074	0.53246
CAMKV	8	-0.028536	-0.68372	0.97382	0.98543	0.49415	0.60316
AKT3	8	-0.027769	-0.33541	0.95942	0.97215	0.73731	0.81285
NME9	8	-0.027528	-0.55921	0.95812	0.97211	0.57602	0.67497
C17orf75	8	-0.027083	-0.49763	0.95812	0.97211	0.61875	0.71694
CAMK1G	8	-0.026235	-0.51386	0.95288	0.97067	0.60735	0.70738
HK2	8	-0.023751	-0.44065	0.93848	0.95856	0.65947	0.74954
KALRN	8	-0.023397	-0.49105	0.93586	0.95856	0.62339	0.72053
SCYL3	8	-0.023294	-0.42076	0.93586	0.95856	0.67393	0.76166
PRKACA	8	-0.02283	-0.42709	0.93325	0.95856	0.66931	0.75869
ACVR1B	8	-0.021852	-0.37598	0.92277	0.9527	0.70693	0.78275
GRK7	8	-0.020774	-0.4026	0.91623	0.95251	0.68725	0.76875
RFK	8	-0.020473	-0.40914	0.91623	0.95251	0.68244	0.76561
ARAF	8	-0.020419	-0.40709	0.91623	0.95251	0.68394	0.76617
PRKCH	8	-0.019751	-0.51381	0.91099	0.95251	0.60738	0.70738
ZAK	8	-0.01698	-0.41868	0.8822	0.93223	0.67545	0.76225
AMHR2	8	-0.016863	-0.31354	0.88089	0.93213	0.75387	0.8228
MAST4	8	-0.016272	-0.32941	0.87696	0.93056	0.74185	0.8155
STKLD1	8	-0.015442	-0.27847	0.87042	0.92758	0.78065	0.8496
SRM	8	-0.015399	-0.229	0.8678	0.92758	0.81887	0.87797
ADK	8	-0.015374	-0.37984	0.8678	0.92758	0.70406	0.78275
JAK2	8	-0.015307	-0.31782	0.8678	0.92758	0.75062	0.82277
IP6K3	8	-0.01414	-0.47986	0.85995	0.92758	0.63133	0.72423
CPNE3	8	-0.01413	-0.22951	0.85995	0.92758	0.81847	0.87797
BRAF	8	-0.01387	-0.31184	0.85864	0.92758	0.75517	0.82303
BMPR1A	8	-0.013339	-0.22836	0.85733	0.92758	0.81936	0.87797
MAP2K5	8	-0.01331	-0.26346	0.85733	0.92758	0.7922	0.85971
IPPK	8	-0.012719	-0.31415	0.8534	0.92758	0.75341	0.8228
MPP1	8	-0.011107	-0.23659	0.84424	0.92758	0.81297	0.87604
CSNK1G1	8	-0.009304	-0.14513	0.8377	0.92758	0.88461	0.92454
SHPK	8	-0.0082567	-0.13093	0.83377	0.92758	0.89583	0.93499
DGKI	8	-0.0080234	-0.1103	0.83115	0.92758	0.91217	0.94466
TBK1	8	-0.0075857	-0.15908	0.82723	0.92758	0.87361	0.91807
PIK3R3	8	-0.0067497	-0.094752	0.8233	0.92758	0.92451	0.95321
CLK3	8	-0.0065874	-0.1213	0.8233	0.92758	0.90345	0.93782
RPS6KC1	8	-0.0051197	-0.16818	0.80759	0.91543	0.86644	0.91305
PIK3R5	8	-0.0049649	-0.084634	0.80759	0.91543	0.93255	0.9602
AAK1	8	-0.0045489	-0.096654	0.80628	0.91543	0.923	0.95294
PTK6	8	-0.0044651	-0.12307	0.80628	0.91543	0.90205	0.93782
TAOK3	8	-0.0043902	-0.10831	0.80628	0.91543	0.91375	0.94466
IPMK	8	-0.0039968	-0.062105	0.80236	0.91543	0.95048	0.97472
PRKAG3	8	-0.0037538	-0.052446	0.80236	0.91543	0.95817	0.97623
MAP3K2	8	-0.003057	-0.057031	0.79712	0.91543	0.95452	0.97494
CIT	8	-0.0027724	-0.045667	0.7945	0.91543	0.96358	0.97895
BRSK1	8	-0.0018992	-0.024425	0.78665	0.90923	0.98051	0.99352
NUAK1	8	-0.00085993	-0.017807	0.7801	0.90303	0.98579	0.99491
TYRO3	8	-0.00071137	-0.015024	0.77618	0.89985	0.98801	0.99583
PI4K2A	8	-0.00066658	-0.011644	0.77487	0.89985	0.99071	0.99592
GCK	8	-0.00060449	-0.013163	0.77487	0.89985	0.9895	0.99592
SRPK3	8	-0.00048953	-0.0087408	0.77356	0.89985	0.99303	0.99694
TTN	8	-0.00031725	-0.0068469	0.77356	0.89985	0.99454	0.99715
Non-Targeting	100	0	0	0.015707	0.10169	1	1
RPS6KB2	8	0.00012686	0.0015037	0.77225	0.89985	0.9988	1
PRKAR1B	8	0.00097494	0.021968	0.76047	0.89985	0.98247	0.99387
VRK1	8	0.0011014	0.020726	0.75916	0.89985	0.98346	0.99387
CSNK1D	8	0.0018635	0.046431	0.75393	0.8986	0.96297	0.97895
KHK	8	0.0026518	0.057711	0.75131	0.89844	0.95398	0.97494
NTRK1	8	0.0027148	0.057069	0.75131	0.89844	0.95449	0.97494
RYK	8	0.0028924	0.035236	0.75	0.89844	0.97189	0.98609
PRKCA	8	0.0033756	0.052237	0.74476	0.89844	0.95834	0.97623
ADRBK1	8	0.00352	0.069525	0.74215	0.89844	0.94457	0.96996
PIM3	8	0.0044594	0.080277	0.73429	0.89331	0.93602	0.96247
CIB4	8	0.0052666	0.10913	0.73298	0.89314	0.9131	0.94466
ACVRL1	8	0.0053065	0.12505	0.73298	0.89314	0.90049	0.93782
PLK2	8	0.0060041	0.14679	0.72251	0.88604	0.8833	0.92444
ITPKB	8	0.0063951	0.1223	0.7212	0.88585	0.90266	0.93782
FGFR3	8	0.0079242	0.21547	0.70812	0.87399	0.8294	0.885
ROR1	8	0.0093216	0.20341	0.70026	0.87034	0.83881	0.89131
HK1	8	0.0094009	0.15121	0.69895	0.87034	0.87981	0.92332
CDK15	8	0.0098743	0.17777	0.69634	0.87034	0.85891	0.90887
MYLK2	8	0.010033	0.17427	0.69503	0.87034	0.86165	0.91051
TRPM7	8	0.010341	0.14693	0.68979	0.86678	0.88319	0.92444
MERTK	8	0.010882	0.17233	0.68848	0.86656	0.86318	0.91087
HKDC1	8	0.011353	0.19423	0.68717	0.86634	0.846	0.89645
PRKAA2	8	0.011752	0.24226	0.68717	0.86634	0.80858	0.87254
TRIB2	8	0.012635	0.20798	0.67801	0.86477	0.83525	0.88876
STK3	8	0.01315	0.21041	0.6767	0.86455	0.83335	0.88798
LMTK3	8	0.013324	0.2016	0.6767	0.86455	0.84023	0.89157
TWF2	8	0.013457	0.27427	0.6767	0.86455	0.78388	0.8519
KIAA1804	8	0.013515	0.25507	0.67539	0.86455	0.79867	0.86306
RPS6KA2	8	0.014644	0.16534	0.66492	0.85522	0.86868	0.91414
MPP2	8	0.014744	0.25617	0.6623	0.85473	0.79782	0.86306
ARSG	8	0.014933	0.33008	0.66099	0.85448	0.74134	0.8155
IRAK3	8	0.01515	0.2215	0.66099	0.85448	0.8247	0.88168
GUCY2D	8	0.015386	0.22095	0.65969	0.85448	0.82513	0.88168
SBK2	8	0.017049	0.25524	0.65445	0.85034	0.79853	0.86306
ABL2	8	0.017494	0.3267	0.65183	0.84983	0.74389	0.81657
NME1	8	0.019304	0.37201	0.64005	0.8431	0.70989	0.78488
TNK1	8	0.019915	0.38866	0.63743	0.84256	0.69753	0.77797
BTK	8	0.02004	0.48198	0.63743	0.84256	0.62982	0.72423
PRKCE	8	0.021013	0.41207	0.63351	0.84174	0.68029	0.76452
STK17A	8	0.022361	0.37637	0.62304	0.83363	0.70664	0.78275
PRKG2	8	0.022939	0.57953	0.61911	0.82982	0.56223	0.66185
MAP3K5	8	0.023499	0.56426	0.61126	0.82074	0.57258	0.67197
TLK1	8	0.023808	0.37766	0.61126	0.82074	0.70568	0.78275
TBCK	8	0.024177	0.48648	0.61126	0.82074	0.62663	0.72317
STK35	8	0.024548	0.41183	0.60995	0.82074	0.68047	0.76452
MAP4K5	8	0.02458	0.39669	0.60995	0.82074	0.69159	0.77248
PI4K2B	8	0.024593	0.4156	0.60995	0.82074	0.6777	0.76366
MAP3K13	8	0.02514	0.45703	0.60733	0.82074	0.64765	0.73961
PIK3R1	8	0.025531	0.60347	0.60733	0.82074	0.5462	0.64597
ALK	8	0.025648	0.49677	0.60733	0.82074	0.61935	0.71694
PLXNA3	8	0.025711	0.38275	0.60733	0.82074	0.70191	0.78172
PKLR	8	0.026653	0.44545	0.60079	0.82074	0.65599	0.74691
DYRK1A	8	0.028063	0.47311	0.59162	0.81588	0.63613	0.72864
KSR2	8	0.028196	0.64589	0.58901	0.81522	0.51835	0.62341
TGFBR3	8	0.02892	0.7094	0.58377	0.81091	0.47808	0.59102
TAOK2	8	0.029519	0.67256	0.57853	0.8051	0.50123	0.60978
CAMK4	8	0.029599	0.48074	0.57853	0.8051	0.6307	0.72423
PTK2B	8	0.031065	0.68469	0.56283	0.78755	0.49354	0.60316
FN3K	8	0.03126	0.43955	0.5589	0.78493	0.66026	0.74954
PIK3C2B	8	0.031361	0.72576	0.5589	0.78493	0.46798	0.58042
SYK	8	0.031526	0.5464	0.5589	0.78493	0.58479	0.68315
TRIM27	8	0.032227	0.7748	0.55628	0.78493	0.43846	0.55833
WNK2	8	0.032365	0.82948	0.55497	0.78493	0.40683	0.53497
STK4	8	0.03253	0.77026	0.55497	0.78493	0.44114	0.55986
WNK3	8	0.033399	0.79857	0.54712	0.77985	0.42454	0.54577
CLK1	8	0.033541	0.66231	0.54581	0.77944	0.50777	0.61578
CSNK1G2	8	0.033674	0.31543	0.54319	0.77715	0.75244	0.8228
CAMKK1	8	0.033785	0.68363	0.54319	0.77715	0.49421	0.60316
FPGT-TNNI3K	8	0.033797	0.7569	0.54319	0.77715	0.44911	0.5662
ABCC1	8	0.034061	0.82308	0.54188	0.77715	0.41046	0.53882
ITPKC	8	0.034332	0.50531	0.54058	0.77715	0.61334	0.71215
ULK2	8	0.034398	0.66263	0.54058	0.77715	0.50757	0.61578
OBSCN	8	0.034501	0.65179	0.53927	0.77715	0.51454	0.62106
PRKACB	8	0.034773	0.68	0.53927	0.77715	0.49651	0.60499
BMP2K	8	0.034833	0.57607	0.53927	0.77715	0.56457	0.66359
ADCK1	8	0.0349	0.64659	0.53927	0.77715	0.5179	0.62341
PRKX	8	0.034988	0.4492	0.53927	0.77715	0.65329	0.74495
GSAP	8	0.035014	0.75444	0.53927	0.77715	0.45058	0.56713
AXL	8	0.035675	0.48289	0.53534	0.77715	0.62917	0.72423
TRPM6	8	0.036553	0.89593	0.53141	0.77715	0.37029	0.50428
IKBKE	8	0.036697	0.83665	0.53141	0.77715	0.40279	0.53263
GLYCTK	8	0.037114	0.35333	0.53141	0.77715	0.72384	0.79915
ITPK1	8	0.037475	0.76546	0.5288	0.77715	0.444	0.56161
PHKB	8	0.037574	0.69112	0.5288	0.77715	0.48949	0.60193
MUSK	8	0.037972	0.62885	0.52487	0.77715	0.52945	0.63006
TEC	8	0.038329	0.73342	0.52094	0.77715	0.4633	0.57742
PBK	8	0.038968	0.75151	0.51702	0.77715	0.45235	0.56841
DGKB	8	0.039136	0.80754	0.51702	0.77715	0.41936	0.54395
GRK5	8	0.039906	0.81918	0.51309	0.77624	0.41268	0.54031
OXSR1	8	0.040391	0.86507	0.50654	0.76786	0.387	0.51871
STK36	8	0.040475	0.65373	0.50654	0.76786	0.51328	0.62106
TSSK4	8	0.040834	0.69674	0.50393	0.76786	0.48596	0.5998
MAPK4	8	0.042249	0.81736	0.48691	0.75152	0.41372	0.54031
VRK3	8	0.043044	0.94857	0.47906	0.74089	0.34284	0.47649
PAPSS2	8	0.043262	0.98133	0.47775	0.74037	0.32643	0.46184
RP2	8	0.043429	0.58289	0.47775	0.74037	0.55997	0.66026
CKMT2	8	0.043965	0.73906	0.47382	0.73878	0.45987	0.57597
NEK10	8	0.044755	1.0712	0.46859	0.73211	0.28406	0.41816
UHMK1	8	0.045866	0.79966	0.46335	0.7284	0.42391	0.54577
DGKG	8	0.046028	0.58283	0.46073	0.72577	0.56001	0.66026
ABL1	8	0.046054	0.92239	0.46073	0.72577	0.35633	0.48812
SLK	8	0.046263	0.80139	0.45942	0.72577	0.42291	0.54577
STYK1	8	0.046706	0.69493	0.45812	0.72577	0.4871	0.60024
SLAMF6	8	0.04681	0.8184	0.45681	0.72577	0.41313	0.54031
LRRK1	8	0.046864	1.1699	0.45681	0.72577	0.24203	0.3728
SPEG	8	0.047075	0.88567	0.45681	0.72577	0.37579	0.50812
NME8	8	0.047383	0.77664	0.4555	0.72577	0.43737	0.55833
RAB11FIP5	8	0.047733	0.63847	0.45419	0.72577	0.52317	0.62649
MPP4	8	0.047819	1.0688	0.45419	0.72577	0.28517	0.41837
PRKAR2B	8	0.048441	0.90243	0.45157	0.72577	0.36683	0.50046
MAPK10	8	0.04863	0.73371	0.45026	0.72577	0.46313	0.57742
ANKK1	8	0.048634	0.85615	0.45026	0.72577	0.39191	0.52347
SNX16	8	0.049149	0.88448	0.45026	0.72577	0.37644	0.50812
MAP3K3	8	0.049708	0.98377	0.44764	0.72577	0.32523	0.46161
FGFR4	8	0.04974	0.83512	0.44764	0.72577	0.40365	0.53263
MYLK	8	0.051199	0.80327	0.43586	0.72234	0.42182	0.54577
MAPKAPK5	8	0.052851	0.63128	0.4267	0.71024	0.52786	0.62915
PRKCG	8	0.052855	1.2206	0.4267	0.71024	0.22224	0.34934
CDKL1	8	0.05319	1.5458	0.42539	0.71024	0.12215	0.21754
EPHB3	8	0.053192	0.99734	0.42539	0.71024	0.3186	0.45328
MINK1	8	0.05354	0.92704	0.42408	0.71024	0.35391	0.48653
PSKH1	8	0.053687	0.94272	0.42408	0.71024	0.34582	0.47864
MPP6	8	0.054468	0.92082	0.41754	0.70575	0.35714	0.48812
CSF1R	8	0.054587	1.0717	0.41623	0.70575	0.28384	0.41816
BCKDK	8	0.054818	1.1923	0.41623	0.70575	0.23316	0.36279
PIM2	8	0.054836	1.1833	0.41623	0.70575	0.23667	0.36677
PFKM	8	0.055159	0.95889	0.41361	0.70575	0.33761	0.47241
ULK3	8	0.055447	1.3596	0.41361	0.70575	0.17396	0.28695
ADCK2	8	0.055826	0.96461	0.4123	0.70575	0.33474	0.47184
MAGI1	8	0.05607	1.5395	0.40838	0.70575	0.12369	0.21976
CASK	8	0.056402	1.3572	0.40707	0.70575	0.1747	0.28704
SRPK2	8	0.057866	0.86351	0.39267	0.68807	0.38786	0.51895
BCR	8	0.057967	1.1002	0.39267	0.68807	0.27126	0.40556
PAK6	8	0.058087	0.73213	0.39136	0.68807	0.46409	0.57746
DGKH	8	0.058625	0.86886	0.38874	0.68591	0.38492	0.51684
AK1	8	0.058941	1.0965	0.38613	0.68445	0.27284	0.40713
MAP4K3	8	0.059088	1.1909	0.38482	0.68445	0.23371	0.36291
PHKA1	8	0.059761	1.4456	0.38089	0.67991	0.14828	0.25288
GUCY2C	8	0.060021	0.96631	0.37958	0.67991	0.33389	0.47152
PFKFB2	8	0.060212	1.0716	0.37958	0.67991	0.28392	0.41816
MEX3B	8	0.061187	1.1341	0.37173	0.67458	0.25674	0.38984
PDK2	8	0.061766	1.2194	0.3678	0.66905	0.22268	0.34934
PAPSS1	8	0.06187	0.46961	0.3678	0.66905	0.63864	0.73042
BMPR1B	8	0.062126	1.2205	0.36649	0.66905	0.22229	0.34934
CDK20	8	0.063813	1.1592	0.3534	0.65375	0.24637	0.37796
INSRR	8	0.064431	1.5969	0.34686	0.64477	0.11028	0.1996
LATS1	8	0.064668	1.3008	0.34555	0.6439	0.19332	0.31292
PRKAR2A	8	0.064829	0.73533	0.34555	0.6439	0.46214	0.57742
CCL2	8	0.064961	1.1254	0.34555	0.6439	0.26044	0.39168
RPS6KL1	8	0.065848	0.89139	0.34555	0.6439	0.37272	0.50669
INSR	8	0.066544	1.3732	0.33901	0.64039	0.16969	0.28061
PIP5K1C	8	0.067217	1.0788	0.33639	0.6393	0.28067	0.41637
ALDH18A1	8	0.068622	1.0288	0.33246	0.63342	0.30359	0.43846
SH3BP5L	8	0.069005	1.1017	0.33246	0.63342	0.27057	0.40533
CIB1	8	0.071702	1.0402	0.32068	0.61558	0.29824	0.43236
FGGY	8	0.072643	0.87558	0.32068	0.61558	0.38126	0.51282
PASK	8	0.073396	1.9747	0.31545	0.61168	0.048298	0.10942
GK2	8	0.074082	1.0023	0.31283	0.60814	0.31618	0.45079
CMPK2	8	0.074247	1.1284	0.31283	0.60814	0.25914	0.39049
RPS6KA3	8	0.074512	1.0664	0.31152	0.60814	0.28625	0.41896
CSNK1G3	8	0.07483	1.832	0.31021	0.60769	0.066948	0.13713
PIK3CB	8	0.075234	1.7025	0.30759	0.60567	0.088661	0.17192
PRKAG2	8	0.075673	1.8743	0.30497	0.60207	0.060894	0.12642
NEK11	8	0.076147	1.5607	0.30366	0.60104	0.1186	0.2122
LMTK2	8	0.076317	1.132	0.30105	0.5974	0.25765	0.38984
DYRK3	8	0.076343	1.3301	0.30105	0.5974	0.18348	0.29952
GK5	8	0.076491	1.8826	0.30105	0.5974	0.059757	0.12474
FN3KRP	8	0.077867	1.4963	0.29319	0.58947	0.13458	0.23637
MAPK7	8	0.07833	1.4298	0.29319	0.58947	0.15278	0.25824
HIPK2	8	0.079745	1.2814	0.29058	0.58886	0.20007	0.3212
ROR2	8	0.08053	1.1377	0.28665	0.58667	0.25526	0.38848
DDR1	8	0.080786	1.171	0.28534	0.58602	0.24159	0.3728
MARK1	8	0.08104	1.3121	0.28534	0.58602	0.1895	0.30739
NTRK2	8	0.081331	0.94295	0.28534	0.58602	0.34571	0.47864
CDK16	8	0.081726	1.1624	0.28403	0.58602	0.24507	0.37672
LATS2	8	0.081953	1.7876	0.28272	0.58602	0.073838	0.14845
PIK3C2A	8	0.082032	1.4444	0.28272	0.58602	0.14863	0.2529
CAMK2D	8	0.082048	1.7708	0.28272	0.58602	0.07659	0.15318
CDK14	8	0.082737	1.1506	0.28141	0.58602	0.24989	0.3826
YES1	8	0.0833	1.2959	0.2788	0.58602	0.195	0.31496
NUAK2	8	0.084247	1.4357	0.27225	0.57618	0.15109	0.25652
MAPKAPK3	8	0.084695	0.60822	0.27225	0.57618	0.54304	0.64423
SGK1	8	0.086471	1.4633	0.27094	0.57618	0.14337	0.24733
RIPK3	8	0.08722	1.3903	0.26963	0.57542	0.16445	0.27372
PANK1	8	0.087476	1.6393	0.26832	0.57542	0.10116	0.18936
EPHB6	8	0.088476	1.6973	0.26571	0.57345	0.089637	0.17294
DGUOK	8	0.088601	1.3511	0.2644	0.57224	0.17666	0.28964
PAK7	8	0.088776	2.1162	0.26309	0.57102	0.034326	0.082992
ROCK2	8	0.090366	1.7252	0.25654	0.56	0.084488	0.16593
PIP5K1B	8	0.091761	1.6189	0.24869	0.54441	0.10547	0.19511
ROS1	8	0.092307	1.5644	0.24738	0.5431	0.11772	0.21112
RAF1	8	0.093024	1.2693	0.24346	0.53602	0.20433	0.32523
CAMK2A	8	0.093071	1.8214	0.24346	0.53602	0.068546	0.13965
CHKB	8	0.093648	2.0856	0.24346	0.53602	0.037017	0.088102
SGK2	8	0.094711	1.9357	0.2356	0.52478	0.052907	0.11418
EPHA5	8	0.09496	1.2573	0.2356	0.52478	0.20865	0.3314
DGKE	8	0.095797	1.6726	0.23429	0.52478	0.094406	0.18032
PRKCB	8	0.09635	1.8784	0.23037	0.51917	0.060327	0.12558
STK33	8	0.096723	1.4799	0.22906	0.51917	0.1389	0.24261
PLXNA4	8	0.096729	1.6442	0.22906	0.51917	0.10013	0.18795
NTRK3	8	0.096952	1.5008	0.22775	0.51917	0.1334	0.23526
PKDCC	8	0.099422	1.6315	0.21597	0.49849	0.10278	0.1906
ITK	8	0.10055	1.615	0.21073	0.49235	0.10631	0.19572
AURKC	8	0.10221	1.3933	0.20157	0.47531	0.16353	0.27278
EPHB4	8	0.10264	1.6371	0.20157	0.47531	0.10162	0.18936
STK31	8	0.10266	1.1466	0.20157	0.47531	0.25156	0.38372
IP6K2	8	0.10286	1.7572	0.20026	0.47531	0.078885	0.15654
CROT	8	0.10297	1.6471	0.20026	0.47531	0.099534	0.1873
MAPK3	8	0.10413	1.4703	0.1911	0.46203	0.14147	0.24611
CERK	8	0.10439	1.9376	0.1911	0.46203	0.052673	0.11418
HIPK4	8	0.10463	1.6692	0.18848	0.46154	0.095071	0.18113
ULK1	8	0.10486	1.6869	0.18717	0.46154	0.091625	0.17633
ADPGK	8	0.1049	1.8133	0.18717	0.46154	0.069793	0.14106
CKB	8	0.10493	2.4608	0.18717	0.46154	0.013863	0.04121
PXK	8	0.10521	1.9514	0.18717	0.46154	0.051004	0.1123
MOS	8	0.10544	2.1548	0.18717	0.46154	0.031176	0.076833
WEE2	8	0.10567	2.1688	0.18717	0.46154	0.030098	0.074417
DCLK2	8	0.10619	1.985	0.18717	0.46154	0.04715	0.10721
DAPK3	8	0.10657	1.8486	0.18455	0.46154	0.064515	0.13321
FER	8	0.10666	2.0106	0.18325	0.46154	0.044369	0.10129
FASTK	8	0.10687	1.8829	0.18194	0.46154	0.059715	0.12474
ACVR2B	8	0.10714	2.0196	0.18194	0.46154	0.04343	0.099941
DGKQ	8	0.10801	1.462	0.18194	0.46154	0.14374	0.24733
FGFRL1	8	0.10825	1.7356	0.17932	0.46128	0.082634	0.16313
MPP5	8	0.10987	1.6787	0.17016	0.43919	0.093202	0.17891
CSNK2A2	8	0.11052	1.9263	0.16754	0.43686	0.05407	0.11604
DAPK1	8	0.11073	2.0454	0.16623	0.43493	0.040813	0.095355
PRKD3	8	0.1121	2.0696	0.16361	0.42955	0.038488	0.090756
EPHA6	8	0.11286	1.0936	0.16099	0.42561	0.27415	0.40829
MORN1	8	0.11289	1.9491	0.16099	0.42561	0.051288	0.1126
AK7	8	0.11346	1.7416	0.15838	0.42308	0.081577	0.16146
SPHK1	8	0.11382	2.4891	0.15707	0.42105	0.012805	0.038516
TTBK2	8	0.1167	1.638	0.15183	0.40845	0.10142	0.18936
PRKAR1A	8	0.11736	2.6009	0.15052	0.40636	0.0092993	0.030104
PRKG1	8	0.11749	1.8391	0.15052	0.40636	0.065903	0.13535
IRAK2	8	0.11766	2.2713	0.14921	0.40569	0.023129	0.06157
TNNI3K	8	0.11786	1.4941	0.14921	0.40569	0.13515	0.23682
CDC42BPA	8	0.11857	2.331	0.14791	0.40569	0.019756	0.055287
PFKFB4	8	0.11915	1.9555	0.1466	0.40433	0.050526	0.11197
TRIM24	8	0.11921	1.1972	0.1466	0.40433	0.23125	0.36129
DGKZ	8	0.11929	1.9275	0.1466	0.40433	0.053917	0.11604
ACVR1C	8	0.11964	1.7642	0.14529	0.40433	0.077693	0.15458
ADCK3	8	0.12019	1.4681	0.14267	0.39927	0.14207	0.24613
MAPK11	8	0.12071	1.7178	0.14136	0.39706	0.085829	0.16814
SIK1	8	0.12089	2.3018	0.14136	0.39706	0.021349	0.057839
TPD52L3	8	0.12137	2.4332	0.14136	0.39706	0.014964	0.04347
DCK	8	0.12252	1.4136	0.13351	0.3806	0.15747	0.2644
PPIP5K2	8	0.12338	1.9658	0.1322	0.37828	0.04932	0.11018
PRKCQ	8	0.12399	2.0303	0.12827	0.36981	0.04233	0.098299
GSK3B	8	0.12432	2.2282	0.12827	0.36981	0.025866	0.066313
ULK4	8	0.12456	1.4632	0.12827	0.36981	0.14341	0.24733
SIK3	8	0.12494	2.5779	0.12565	0.36782	0.0099399	0.03138
TNIK	8	0.12562	2.3176	0.12304	0.36434	0.020473	0.056879
STK16	8	0.12709	0.98288	0.12042	0.35798	0.32566	0.46161
BMPR2	8	0.12766	1.6025	0.11911	0.35547	0.10904	0.19929
ACVR2A	8	0.12767	1.9144	0.11911	0.35547	0.055569	0.11859
CDKL4	8	0.12806	2.2326	0.1178	0.35433	0.025575	0.065945
ETNK1	8	0.12959	2.51	0.11126	0.33597	0.012073	0.036602
MAP3K15	8	0.13066	2.5414	0.10733	0.32669	0.011042	0.034015
GRK4	8	0.13137	2.179	0.10733	0.32669	0.029334	0.07324
FASTKD3	8	0.13205	1.9726	0.10602	0.32661	0.048538	0.10942
FLT3	8	0.13208	1.9196	0.10602	0.32661	0.05491	0.11751
NMRK1	8	0.13211	2.2807	0.10602	0.32661	0.022569	0.060714
FRK	8	0.13235	1.8649	0.10602	0.32661	0.0622	0.12878
MAK	8	0.13238	2.9744	0.10602	0.32661	0.0029357	0.013116
EPHA7	8	0.13268	2.0815	0.10602	0.32661	0.037385	0.088702
NME5	8	0.13305	2.9607	0.10602	0.32661	0.0030698	0.013402
SRMS	8	0.13429	2.3246	0.10079	0.32083	0.020096	0.056033
PDK3	8	0.13437	1.903	0.10079	0.32083	0.057034	0.12104
ALPK1	8	0.13648	1.6014	0.099476	0.32068	0.10929	0.19929
PCK2	8	0.13696	1.9662	0.099476	0.32068	0.049278	0.11018
DCLK3	8	0.13774	2.5917	0.09555	0.31197	0.0095502	0.030529
MET	8	0.13821	1.7033	0.094241	0.30901	0.088514	0.17192
LIMK2	8	0.13907	1.9364	0.092932	0.30603	0.052814	0.11418
SIK2	8	0.1405	2.6912	0.087696	0.29515	0.0071195	0.024391
GRK6	8	0.14058	2.6279	0.087696	0.29515	0.0085905	0.02829
GK	8	0.14063	2.2725	0.087696	0.29515	0.023059	0.06157
TNK2	8	0.14181	2.6437	0.08377	0.28829	0.0081993	0.027469
FLT4	8	0.14188	2.7371	0.08377	0.28829	0.006199	0.022073
AK9	8	0.142	2.9132	0.08377	0.28829	0.0035775	0.014854
TSSK2	8	0.14265	2.3072	0.082461	0.28829	0.021046	0.05722
MYLK4	8	0.14292	3.0061	0.082461	0.28829	0.0026459	0.012326
PANK2	8	0.14327	2.3731	0.081152	0.28829	0.017638	0.050095
PFKP	8	0.14546	2.1075	0.073298	0.26291	0.035073	0.084529
TGFBR1	8	0.14575	1.8405	0.073298	0.26291	0.065696	0.13529
EPHB1	8	0.14661	2.3159	0.07199	0.26066	0.020566	0.056879
MAPK12	8	0.14777	2.8459	0.068063	0.25	0.0044291	0.017353
DYRK4	8	0.14947	2.9855	0.068063	0.25	0.002831	0.012887
FASTKD1	8	0.15012	2.2038	0.068063	0.25	0.027536	0.069891
CSNK1A1L	8	0.15048	3.028	0.068063	0.25	0.0024615	0.011828
XYLB	8	0.15082	2.7068	0.068063	0.25	0.0067945	0.023489
NEK9	8	0.15161	2.374	0.068063	0.25	0.017597	0.050095
DGKD	8	0.15238	2.346	0.064136	0.24378	0.018978	0.053307
CDC42BPB	8	0.15481	3.4342	0.061518	0.235	0.00059422	0.004165
NEK7	8	0.15494	1.9526	0.061518	0.235	0.050866	0.1123
CHEK2	8	0.15512	2.3554	0.061518	0.235	0.018502	0.05216
PRPS1L1	8	0.15561	3.009	0.061518	0.235	0.0026211	0.012285
MAPK9	8	0.15609	3.08	0.061518	0.235	0.00207	0.010445
DLG3	8	0.15639	2.3086	0.061518	0.235	0.020964	0.0572
TEX14	8	0.15656	3.0353	0.061518	0.235	0.0024031	0.011694
NEK4	8	0.15763	2.5613	0.060209	0.235	0.010428	0.032538
HCK	8	0.15791	2.589	0.057592	0.22917	0.0096264	0.030644
STK10	8	0.15856	3.0788	0.057592	0.22917	0.002078	0.010445
TAB1	8	0.15874	2.7317	0.057592	0.22917	0.0063017	0.022187
AK3	8	0.16003	2.6459	0.056283	0.22872	0.008148	0.027423
FLT1	8	0.16128	3.1498	0.056283	0.22872	0.0016337	0.0087282
BRDT	8	0.16137	2.5429	0.056283	0.22872	0.010995	0.034007
RIPK4	8	0.1617	2.936	0.056283	0.22872	0.0033246	0.01435
NEK3	8	0.16254	2.7798	0.054974	0.22826	0.0054399	0.020409
RNASEL	8	0.16306	2.7401	0.053665	0.22404	0.0061429	0.022073
CLK4	8	0.16308	2.6127	0.053665	0.22404	0.0089842	0.029459
SH3BP5	8	0.16315	3.4913	0.053665	0.22404	0.00048059	0.0035305
STK38L	8	0.16479	3.3608	0.052356	0.22404	0.00077708	0.005118
GUCY2F	8	0.165	2.8398	0.052356	0.22404	0.0045147	0.017509
HK3	8	0.16558	2.7734	0.051047	0.22159	0.0055466	0.020671
CALM1	8	0.16646	2.1894	0.049738	0.21714	0.028569	0.071563
POMK	8	0.16648	2.7169	0.049738	0.21714	0.0065888	0.022881
NME7	8	0.1668	2.6484	0.048429	0.21387	0.0080863	0.027336
NTPCR	8	0.16743	2.1304	0.04712	0.21053	0.033141	0.080635
RBKS	8	0.16807	2.8121	0.04712	0.21053	0.0049227	0.018805
EEF2K	8	0.16897	3.2955	0.04712	0.21053	0.0009823	0.0061014
CDKL2	8	0.16976	2.2074	0.04712	0.21053	0.027283	0.06948
STK17B	8	0.17078	2.7356	0.043194	0.2	0.0062261	0.022073
ERBB4	8	0.17149	2.4805	0.043194	0.2	0.013118	0.039303
DCLK1	8	0.17214	2.0618	0.040576	0.19136	0.039228	0.092217
PRPS2	8	0.17349	2.7463	0.037958	0.18239	0.0060266	0.02203
CDK17	8	0.17397	2.7467	0.03534	0.17089	0.0060201	0.02203
PDGFRL	8	0.17416	2.5291	0.03534	0.17089	0.011436	0.034808
SRC	8	0.1742	3.103	0.03534	0.17089	0.0019158	0.0099568
RPS6KA6	8	0.17461	3.3353	0.034031	0.16774	0.00085196	0.0054241
EPHA1	8	0.17518	2.7415	0.034031	0.16774	0.0061162	0.022073
PGK2	8	0.17553	2.6087	0.034031	0.16774	0.0090892	0.02955
TRIB1	8	0.17564	2.7504	0.034031	0.16774	0.005952	0.021968
CDKL5	8	0.1757	3.07	0.034031	0.16774	0.0021408	0.010626
PAK3	8	0.17596	2.3103	0.032723	0.16667	0.020869	0.057146
GALK2	8	0.17617	2.5929	0.031414	0.16107	0.009516	0.030529
NIM1K	8	0.17713	3.2167	0.030105	0.15753	0.0012968	0.0073937
PCK1	8	0.17774	2.7358	0.030105	0.15753	0.0062231	0.022073
CDK19	8	0.17802	2.8833	0.028796	0.15278	0.003935	0.015991
PHKA2	8	0.17811	2.3566	0.028796	0.15278	0.018445	0.05216
PANK3	8	0.17871	2.4763	0.028796	0.15278	0.013275	0.039617
EPHA3	8	0.17897	3.2485	0.028796	0.15278	0.00116	0.0068698
MAP4K4	8	0.18086	2.1743	0.027487	0.15278	0.029683	0.07387
CDK5	8	0.18406	3.3445	0.02356	0.13333	0.00082428	0.0053369
MAP4K1	8	0.18539	2.4454	0.02356	0.13333	0.014471	0.042358
MYT1	8	0.18591	2.1267	0.02356	0.13333	0.033441	0.081108
ROCK1	8	0.186	2.2741	0.02356	0.13333	0.022958	0.061543
FYN	8	0.18663	2.9186	0.022251	0.13077	0.0035158	0.014759
PDK4	8	0.18758	2.9156	0.022251	0.13077	0.0035505	0.014823
CAMK1	8	0.18768	3.1415	0.022251	0.13077	0.0016806	0.0089163
CSNK2A1	8	0.18817	2.4219	0.020942	0.12598	0.01544	0.044514
BLK	8	0.18853	2.6964	0.020942	0.12598	0.0070095	0.024123
MAP2K6	8	0.19187	2.8399	0.020942	0.12598	0.0045126	0.017509
LRGUK	8	0.19392	2.8345	0.017016	0.10924	0.0045899	0.01771
SGK3	8	0.19781	2.6095	0.014398	0.094828	0.0090669	0.02955
PRKD1	8	0.19982	2.5846	0.014398	0.094828	0.0097492	0.030906
RPS6KA5	8	0.20423	3.1153	0.013089	0.087719	0.0018379	0.0096836
MARK3	8	0.20565	2.8695	0.01178	0.080357	0.0041116	0.016361
MAP3K8	8	0.20747	2.7869	0.01178	0.080357	0.0053215	0.020227
MYO3A	8	0.20832	3.5526	0.01178	0.080357	0.0003815	0.0029742
PANK4	8	0.20843	2.45	0.01178	0.080357	0.014287	0.042144
PRPS1	8	0.2142	2.9834	0.0091623	0.067308	0.0028506	0.012887
MLKL	8	0.21481	2.8743	0.0091623	0.067308	0.0040494	0.016198
TGFBR2	8	0.216	3.3823	0.0091623	0.067308	0.00071886	0.0048176
UCKL1	8	0.21684	3.5372	0.0065445	0.049505	0.00040441	0.0031209
RIOK3	8	0.21695	2.6289	0.0065445	0.049505	0.0085671	0.02829
STK25	8	0.21962	2.4053	0.0065445	0.049505	0.01616	0.046413
TAOK1	8	0.22099	2.8298	0.0065445	0.049505	0.0046572	0.01788
PFKL	8	0.22172	2.2428	0.0052356	0.042105	0.024907	0.06534
EIF2AK3	8	0.22298	2.9041	0.0052356	0.042105	0.0036834	0.015212
CDKL3	8	0.22665	2.6423	0.0039267	0.032967	0.0082336	0.027469
PEAK1	8	0.22786	3.0857	0.0039267	0.032967	0.0020305	0.010342
AKT1	8	0.22882	3.6585	0.0039267	0.032967	0.00025366	0.0021775
DGKK	8	0.23009	2.6799	0.0039267	0.032967	0.0073641	0.025005
CAMK1D	8	0.23084	2.9208	0.0039267	0.032967	0.0034913	0.014737
STK32A	8	0.23176	2.7839	0.0039267	0.032967	0.0053702	0.020311
PFKFB1	8	0.23602	2.881	0.0026178	0.023529	0.0039639	0.016023
BMX	8	0.23615	3.6888	0.0026178	0.023529	0.00022533	0.0020495
TPK1	8	0.23911	3.1678	0.0026178	0.023529	0.0015357	0.0083213
FUK	8	0.23948	2.6872	0.0026178	0.023529	0.0072064	0.024579
CD2	8	0.24721	3.2824	0.0026178	0.023529	0.0010292	0.0063414
RIPK1	8	0.24722	3.4671	0.0026178	0.023529	0.00052611	0.0038281
NRK	8	0.24751	1.8853	0.0026178	0.023529	0.059384	0.12464
STK32C	8	0.24929	3.0927	0.0026178	0.023529	0.0019838	0.010172
STK40	8	0.25122	3.3521	0.0026178	0.023529	0.00080199	0.0052369
C8orf44-SGK3	8	0.25669	3.019	0.0026178	0.023529	0.0025361	0.012035
NEK5	8	0.25741	3.2236	0.0026178	0.023529	0.001266	0.0073273
PIP4K2A	8	0.26218	3.1934	0.0026178	0.023529	0.0014063	0.0078423
MPP7	8	0.26825	3.6377	0.0013089	0.013699	0.00027511	0.0023019
EPHA4	8	0.27256	3.2211	0.0013089	0.013699	0.0012771	0.0073361
PIK3C2G	8	0.2746	3.4484	0.0013089	0.013699	0.00056401	0.0040271
MORN2	8	0.27725	2.9297	0	0	0.0033928	0.014481
MOK	8	0.28189	3.7887	0	0	0.00015145	0.0014464
STK26	8	0.28699	3.0522	0	0	0.0022716	0.011197
TRIB3	8	0.28873	3.2736	0	0	0.0010619	0.0064386
STK24	8	0.30803	3.5224	0	0	0.00042772	0.0032354
SGK223	8	0.31752	3.6454	0	0	0.00026703	0.0022668
SCYL2	8	0.32224	3.3865	0	0	0.00070779	0.004812
PFKFB3	8	0.34539	3.385	0	0	0.00071172	0.004812
EPHA2	8	0.34794	2.8532	0	0	0.004328	0.017132
SH3BP4	8	0.39597	3.6646	0	0	0.00024772	0.0021598

## Sheet: Saos-2
Gene	sgRNA	Saos2|beta	Saos2|z	Saos2|p-value	Saos2|fdr	Saos2|wald-p-value	Saos2|wald-fdr
CDK2	8	-1.9356	-8.9207	0	0	4.6338e-19	3.5403e-16
PDPK1	8	-1.374	-6.3623	0	0	1.9873e-10	2.5305e-08
CDK12	8	-1.3139	-6.9048	0	0	5.0257e-12	1.2799e-09
GUK1	8	-1.2519	-5.9128	0	0	3.363e-09	2.1411e-07
MVK	8	-1.1947	-5.99	0	0	2.0982e-09	1.4573e-07
PLK1	8	-1.1557	-6.0799	0	0	1.2025e-09	1.0208e-07
PGK1	8	-1.145	-7.2687	0	0	3.6309e-13	1.387e-10
TP53RK	8	-1.1321	-5.6399	0	0	1.7017e-08	8.6672e-07
CDK1	8	-0.99968	-4.3506	0	0	1.3578e-05	0.0002255
MAPK14	8	-0.98496	-6.1025	0	0	1.0444e-09	9.9735e-08
CDC7	8	-0.97902	-6.1659	0	0	7.0099e-10	7.6508e-08
PRPF4B	8	-0.95884	-6.8592	0	0	6.9233e-12	1.3223e-09
DOLK	8	-0.95205	-5.8395	0	0	5.2351e-09	3.0767e-07
PKM	8	-0.94145	-6.0472	0	0	1.474e-09	1.1261e-07
TPR	8	-0.9291	-5.607	0	0	2.0588e-08	9.8309e-07
EXOSC10	8	-0.91871	-5.5175	0	0	3.4392e-08	1.3829e-06
AURKA	8	-0.91813	-4.9037	0	0	9.4048e-07	2.3951e-05
PLK4	8	-0.90751	-5.3682	0	0	7.953e-08	2.8934e-06
PMVK	8	-0.88593	-4.7569	0	0	1.9659e-06	3.8512e-05
CDK9	8	-0.86565	-5.1855	0	0	2.1544e-07	6.8581e-06
SMG1	8	-0.85809	-6.4454	0	0	1.1529e-10	1.7616e-08
MTOR	8	-0.85127	-4.9714	0	0	6.6456e-07	1.8805e-05
CLP1	8	-0.84856	-5.3319	0	0	9.7213e-08	3.376e-06
CKS1B	8	-0.82706	-4.1798	0	0	2.918e-05	0.00042873
TRRAP	8	-0.81049	-5.4909	0	0	3.9983e-08	1.5274e-06
FXN	8	-0.78766	-4.9729	0	0	6.5957e-07	1.8805e-05
ACTR2	8	-0.77764	-4.9538	0	0	7.2777e-07	1.9858e-05
IGF1R	8	-0.77015	-4.6976	0	0	2.6323e-06	4.9051e-05
PIK3C3	8	-0.75624	-5.5831	0	0	2.3624e-08	1.0617e-06
CDK11B	8	-0.74305	-4.6173	0	0	3.8872e-06	6.9065e-05
PI4KA	8	-0.72957	-4.5336	0	0	5.7988e-06	9.8451e-05
CHEK1	8	-0.72537	-4.1991	0	0	2.6801e-05	0.0004015
TAF1	8	-0.71938	-5.7123	0	0	1.1148e-08	6.0837e-07
MAP3K4	8	-0.69774	-5.5594	0	0	2.7071e-08	1.149e-06
PRKAR1A	8	-0.69424	-4.309	0	0	1.6397e-05	0.00026098
COASY	8	-0.69012	-4.8283	0	0	1.3769e-06	3.0057e-05
AURKB	8	-0.68168	-4.7992	0	0	1.5933e-06	3.2629e-05
NUP62	8	-0.66253	-5.0359	0	0	4.7554e-07	1.4533e-05
SEPHS2	8	-0.64309	-4.2626	0	0	2.021e-05	0.00031511
NOL9	8	-0.60897	-4.9333	0	0	8.0849e-07	2.13e-05
LAMTOR3	8	-0.60774	-4.7166	0	0	2.3982e-06	4.5806e-05
DYRK1A	8	-0.59303	-4.796	0	0	1.6184e-06	3.2629e-05
CRKL	8	-0.59033	-4.7955	0	0	1.6229e-06	3.2629e-05
TLK2	8	-0.58699	-5.2932	0	0	1.2019e-07	3.9924e-06
RIOK2	8	-0.58537	-4.6608	0	0	3.15e-06	5.7299e-05
BUB1B	8	-0.57894	-4.8583	0	0	1.1841e-06	2.6607e-05
LRPPRC	8	-0.57768	-4.8846	0	0	1.0362e-06	2.4898e-05
CSNK1A1	8	-0.56774	-3.3319	0	0	0.00086266	0.0084497
PIKFYVE	8	-0.55201	-3.6393	0	0	0.00027334	0.003071
NEK2	8	-0.53451	-3.1499	0	0	0.0016331	0.013941
TTK	8	-0.5283	-3.5972	0	0	0.00032163	0.0035612
PRKAB2	8	-0.52289	-4.8727	0	0	1.101e-06	2.5491e-05
VRK1	8	-0.51825	-3.7441	0	0	0.00018103	0.0021611
BUB1	8	-0.51399	-3.7813	0	0	0.000156	0.0019223
PKMYT1	8	-0.50773	-4.8834	0	0	1.0429e-06	2.4898e-05
MASTL	8	-0.50327	-3.6903	0.0013089	0.013699	0.00022395	0.0026323
XRCC6BP1	8	-0.49066	-3.7852	0.0013089	0.013699	0.00015356	0.0019223
GTF2H1	8	-0.48872	-4.3254	0.0013089	0.013699	1.5226e-05	0.00024751
CDK11A	8	-0.45961	-2.6623	0.0026178	0.026316	0.007762	0.042304
NRBP1	8	-0.43264	-3.1663	0.010471	0.087912	0.001544	0.013494
AATK	8	-0.42539	-4.5583	0.01178	0.094737	5.1572e-06	8.9548e-05
RIOK1	8	-0.41753	-3.8182	0.015707	0.11429	0.00013442	0.0017117
DTYMK	8	-0.41137	-3.6463	0.015707	0.11429	0.00026606	0.0030339
GAK	8	-0.40728	-3.9127	0.015707	0.11429	9.1252e-05	0.001202
AK4	8	-0.40579	-3.4415	0.017016	0.11927	0.00057841	0.005892
CSNK2B	8	-0.40369	-3.0694	0.017016	0.11927	0.0021449	0.016722
CDK7	8	-0.3913	-2.6238	0.018325	0.125	0.0086954	0.045971
DYRK2	8	-0.38534	-3.537	0.020942	0.13675	0.00040472	0.0042946
CDK4	8	-0.37551	-3.966	0.026178	0.16393	7.3089e-05	0.0010198
RPS6KB1	8	-0.37006	-3.5732	0.026178	0.16393	0.00035263	0.0038451
RFK	8	-0.36993	-3.4141	0.026178	0.16393	0.00063996	0.0063497
PTK2	8	-0.3689	-3.1425	0.027487	0.17073	0.0016754	0.014066
WEE1	8	-0.36291	-2.5939	0.030105	0.18462	0.0094898	0.047958
MST1	8	-0.35302	-2.7695	0.031414	0.18462	0.0056147	0.033486
BRD4	8	-0.34471	-3.4335	0.031414	0.18462	0.00059584	0.0059898
GRK6	8	-0.32722	-3.7505	0.041885	0.23881	0.00017646	0.0021399
FASTKD5	8	-0.32381	-3.8563	0.043194	0.24088	0.00011511	0.0014906
JAK1	8	-0.3222	-2.8008	0.045812	0.24138	0.0050972	0.03136
PRKAB1	8	-0.32185	-4.249	0.045812	0.24138	2.1468e-05	0.00032804
AKT1	8	-0.32002	-3.6519	0.04712	0.24324	0.00026031	0.0030133
HK2	8	-0.31893	-3.9576	0.04712	0.24324	7.5718e-05	0.0010198
AK5	8	-0.3129	-4.1543	0.052356	0.25157	3.2634e-05	0.00047043
MAP2K6	8	-0.29591	-3.9564	0.065445	0.29143	7.6086e-05	0.0010198
GSG2	8	-0.28113	-3.9576	0.078534	0.32787	7.5699e-05	0.0010198
PI4KB	8	-0.28017	-2.4461	0.078534	0.32787	0.014441	0.06082
PKN2	8	-0.27612	-2.2661	0.085079	0.34574	0.023448	0.087387
SCYL1	8	-0.27201	-2.8644	0.090314	0.35938	0.0041778	0.027451
MAST1	8	-0.26845	-3.255	0.098168	0.38071	0.0011338	0.010436
TSSK6	8	-0.26368	-2.5178	0.10471	0.39801	0.011811	0.05371
GALK1	8	-0.26305	-2.7607	0.10602	0.40099	0.0057681	0.033675
PIK3R4	8	-0.25659	-2.5261	0.11649	0.41204	0.011532	0.052925
PNKP	8	-0.2558	-1.9511	0.11649	0.41204	0.051047	0.14717
MAP2K3	8	-0.2558	-2.6603	0.11649	0.41204	0.0078074	0.042304
ATR	8	-0.25519	-3.1643	0.1178	0.41284	0.0015543	0.013494
CMPK1	8	-0.2522	-2.3405	0.12173	0.41778	0.01926	0.075849
HIPK1	8	-0.24501	-3.0193	0.12696	0.42544	0.0025337	0.018657
AXL	8	-0.24264	-3.4793	0.12827	0.42795	0.00050271	0.0051902
NRBP2	8	-0.2402	-3.1483	0.13351	0.44348	0.0016422	0.013941
CSNK1D	8	-0.23729	-2.6472	0.13743	0.44681	0.0081155	0.043664
MAPK6	8	-0.23657	-2.9792	0.13743	0.44681	0.0028903	0.020638
TSSK2	8	-0.23298	-2.9145	0.14267	0.45798	0.0035624	0.0243
PIK3CA	8	-0.23148	-3.5697	0.14529	0.46444	0.00035733	0.0038451
RIOK3	8	-0.22241	-2.5875	0.16099	0.50612	0.009667	0.047958
STRADA	8	-0.22147	-2.8624	0.16492	0.5122	0.0042039	0.027451
NAGK	8	-0.21848	-2.1765	0.17277	0.52174	0.02952	0.10159
RPS6KC1	8	-0.21717	-3.2029	0.17408	0.52344	0.0013606	0.01223
CAMKK2	8	-0.21638	-2.6157	0.17539	0.52344	0.0089054	0.045971
MAP3K3	8	-0.21469	-2.6898	0.18063	0.53077	0.0071485	0.039881
SGK494	8	-0.21409	-1.9592	0.18063	0.53077	0.050089	0.14551
MAP2K1	8	-0.21356	-2.3514	0.18063	0.53077	0.018702	0.0752
HUS1	8	-0.21054	-3.4932	0.18848	0.53903	0.00047728	0.0049951
CDK19	8	-0.20841	-2.3454	0.19503	0.5471	0.019008	0.075634
CSK	8	-0.20715	-3.0846	0.19764	0.5471	0.0020381	0.016294
SBK3	8	-0.20626	-2.3677	0.19764	0.5471	0.017901	0.072745
BMPR2	8	-0.20401	-0.73939	0.20157	0.55197	0.45967	0.62062
CDK10	8	-0.20257	-2.5702	0.20419	0.55516	0.010163	0.048529
IP6K1	8	-0.20117	-2.2114	0.20681	0.5583	0.02701	0.095978
FPGT-TNNI3K	8	-0.19003	-1.8049	0.22382	0.57576	0.07109	0.18424
MYLK2	8	-0.18986	-2.3484	0.22382	0.57576	0.018856	0.075422
PRKDC	8	-0.18849	-2.2206	0.22775	0.58194	0.026376	0.094163
PRKCA	8	-0.18343	-2.1688	0.2356	0.59406	0.030101	0.10229
SRM	8	-0.17919	-1.8554	0.24738	0.60383	0.063542	0.16915
BMPR1A	8	-0.17174	-1.9755	0.26963	0.62614	0.048212	0.14332
PDGFRA	8	-0.17147	-2.5024	0.26963	0.62614	0.012337	0.054891
MAPK15	8	-0.16993	-2.7454	0.27356	0.62763	0.0060429	0.034976
MAGI3	8	-0.16984	-2.9847	0.27356	0.62763	0.0028389	0.020462
ADCK5	8	-0.16869	-2.232	0.27618	0.62798	0.025616	0.092315
PKLR	8	-0.16321	-2.6177	0.30105	0.64011	0.0088526	0.045971
HIPK3	8	-0.16222	-1.9342	0.30236	0.64011	0.053088	0.15022
STRADB	8	-0.15845	-2.102	0.31545	0.64879	0.035557	0.11462
TRIM33	8	-0.15827	-1.9269	0.31545	0.64879	0.053989	0.15165
SRPK2	8	-0.15695	-2.0614	0.32068	0.65508	0.039261	0.12293
RPS6KA1	8	-0.15572	-2.002	0.3233	0.65691	0.045287	0.13895
PRKRA	8	-0.15397	-1.8021	0.32853	0.66053	0.071536	0.18464
ACVR2A	8	-0.15395	-1.7572	0.32853	0.66053	0.078876	0.1927
MAP3K19	8	-0.1534	-2.0789	0.32984	0.66142	0.037628	0.11929
MAPKAPK2	8	-0.15289	-1.644	0.33115	0.66154	0.10018	0.22394
PI4K2A	8	-0.15243	-2.0826	0.33246	0.66154	0.037292	0.11871
ACVR1	8	-0.15213	-1.6294	0.33508	0.66154	0.10322	0.22792
PANK3	8	-0.15166	-2.1728	0.33639	0.66154	0.029796	0.10208
IPPK	8	-0.15159	-1.8046	0.33639	0.66154	0.071139	0.18424
PIM2	8	-0.14825	-2.2327	0.34031	0.66327	0.025569	0.092315
PIP5K1A	8	-0.14647	-1.9027	0.34424	0.66499	0.057086	0.15778
EIF2AK2	8	-0.14556	-1.2929	0.34555	0.66499	0.19606	0.35749
BRD2	8	-0.14549	-1.6545	0.34555	0.66499	0.098029	0.22225
SGK1	8	-0.14524	-2.2208	0.34555	0.66499	0.026365	0.094163
HK1	8	-0.14302	-2.0318	0.35079	0.67337	0.042172	0.13044
AK2	8	-0.14299	-1.6866	0.35209	0.67419	0.09169	0.21549
SBK1	8	-0.14185	-2.4885	0.35864	0.6799	0.012827	0.056646
CLK1	8	-0.14063	-1.7434	0.36518	0.68889	0.081259	0.19654
BRD3	8	-0.13998	-1.9376	0.36518	0.68889	0.052678	0.14961
MARK4	8	-0.13927	-2.525	0.3678	0.69042	0.011569	0.052925
STK39	8	-0.13618	-1.9109	0.37435	0.6966	0.056015	0.15642
ZAP70	8	-0.1346	-1.7127	0.37958	0.6969	0.086777	0.20796
NEK10	8	-0.13402	-2.1301	0.38089	0.6969	0.033161	0.10968
PIK3CD	8	-0.13293	-1.717	0.38351	0.69762	0.085975	0.20721
PNCK	8	-0.13221	-2.2444	0.38874	0.70379	0.024806	0.090849
FRK	8	-0.12903	-1.5401	0.40576	0.7277	0.12354	0.2593
TJP2	8	-0.12603	-1.0167	0.41492	0.7355	0.30929	0.487
RPS6KL1	8	-0.1247	-1.6335	0.42147	0.74023	0.10236	0.2267
ARSG	8	-0.12353	-1.527	0.42408	0.74312	0.12675	0.26386
CSNK1E	8	-0.12195	-1.3484	0.42932	0.74715	0.17752	0.33404
TESK2	8	-0.12156	-2.0713	0.42932	0.74715	0.038332	0.12101
AMHR2	8	-0.1201	-1.7587	0.43717	0.75737	0.078624	0.1927
PIP4K2C	8	-0.11627	-1.5789	0.44764	0.77201	0.11437	0.24563
LATS1	8	-0.11597	-1.61	0.44764	0.77201	0.10741	0.23446
ATM	8	-0.11361	-1.674	0.45942	0.78444	0.094132	0.21597
NADK	8	-0.11216	-1.7568	0.46728	0.78808	0.078945	0.1927
FES	8	-0.11203	-2.3421	0.46859	0.78855	0.019178	0.075849
NPR1	8	-0.11166	-1.7098	0.4699	0.78901	0.087301	0.20796
SPHK2	8	-0.10978	-2.1852	0.47644	0.79694	0.028875	0.10028
TK1	8	-0.10971	-1.4307	0.47775	0.79694	0.15251	0.29876
LCK	8	-0.10957	-1.3122	0.47775	0.79694	0.18945	0.34789
MAPKAPK5	8	-0.10879	-0.86574	0.48298	0.7987	0.38663	0.56265
PAK4	8	-0.10773	-1.3986	0.48822	0.80215	0.16195	0.31238
FASTKD2	8	-0.10758	-1.2805	0.48822	0.80215	0.20038	0.36278
NPR2	8	-0.10741	-2.3183	0.48822	0.80215	0.020432	0.07884
PKN1	8	-0.10555	-1.4445	0.49476	0.80679	0.14861	0.29262
STK36	8	-0.10313	-1.1288	0.50393	0.80753	0.25899	0.44068
CDK5R1	8	-0.10307	-1.3718	0.50393	0.80753	0.17013	0.32413
CDC42BPG	8	-0.10228	-2.1685	0.50524	0.80753	0.030124	0.10229
UHMK1	8	-0.10123	-1.8433	0.51178	0.81289	0.065292	0.17201
PRKCE	8	-0.10035	-1.2328	0.51702	0.81314	0.21765	0.38403
GLYCTK	8	-0.10009	-1.1008	0.51832	0.81314	0.271	0.44829
MLKL	8	-0.098261	-0.99738	0.53141	0.82688	0.31858	0.49735
PHKB	8	-0.098076	-1.5314	0.53403	0.82927	0.12568	0.26261
ERN1	8	-0.097484	-1.0213	0.53534	0.82961	0.30709	0.48474
BMPR1B	8	-0.096192	-1.3973	0.54188	0.833	0.16232	0.31238
PHKG1	8	-0.094608	-1.4206	0.55105	0.83432	0.15543	0.30294
OBSCN	8	-0.094591	-1.7432	0.55105	0.83432	0.081293	0.19654
NME2	8	-0.093621	-1.0531	0.55105	0.83432	0.29232	0.47116
TGFBR3	8	-0.093222	-1.3868	0.55366	0.83432	0.16551	0.31691
SRPK3	8	-0.091643	-1.0853	0.56021	0.83922	0.2778	0.45544
SPEG	8	-0.091303	-1.0381	0.56152	0.83953	0.29922	0.47867
SCYL3	8	-0.09058	-1.684	0.56545	0.84375	0.092189	0.21549
PRKAG1	8	-0.090365	-1.8628	0.56675	0.84405	0.062493	0.16812
STK35	8	-0.088801	-2.0548	0.5733	0.84453	0.0399	0.12442
CKMT1A	8	-0.087239	-1.6563	0.57984	0.84704	0.097664	0.22225
MAP3K2	8	-0.08721	-0.84518	0.57984	0.84704	0.39801	0.56889
PASK	8	-0.086444	-0.93811	0.58508	0.84981	0.34819	0.5254
TWF1	8	-0.085539	-1.0425	0.5877	0.85199	0.29717	0.47697
ACVR1B	8	-0.085072	-1.1172	0.58901	0.85227	0.26393	0.44315
BRSK1	8	-0.083029	-0.94734	0.59948	0.86168	0.34347	0.52273
HIPK2	8	-0.082611	-1.3492	0.6034	0.86168	0.17726	0.33404
GRK7	8	-0.079538	-1.1245	0.61649	0.87222	0.26081	0.44099
CKMT2	8	-0.079143	-0.79349	0.61649	0.87222	0.42749	0.59491
MAST2	8	-0.079105	-1.3356	0.61649	0.87222	0.18167	0.33935
ETNK2	8	-0.077949	-0.87234	0.62042	0.87386	0.38302	0.56059
C17orf75	8	-0.077016	-0.71535	0.6322	0.87433	0.47439	0.62705
CDK3	8	-0.076957	-0.83198	0.6322	0.87433	0.40542	0.57572
TSSK3	8	-0.075062	-1.2084	0.64136	0.87566	0.22691	0.3967
RBKS	8	-0.074492	-0.86221	0.64136	0.87566	0.38857	0.5641
MAP4K2	8	-0.073537	-0.96076	0.6466	0.87566	0.33667	0.51689
NUAK2	8	-0.07248	-0.79876	0.65183	0.87566	0.42443	0.59215
COL4A3BP	8	-0.072433	-1.4874	0.65183	0.87566	0.13692	0.28045
MELK	8	-0.07194	-1.0362	0.65314	0.87566	0.30011	0.47867
MAP3K6	8	-0.071869	-1.108	0.65314	0.87566	0.26786	0.44584
ARAF	8	-0.071728	-1.0315	0.65445	0.87566	0.30232	0.48056
PRKACG	8	-0.071675	-1.0772	0.65445	0.87566	0.28138	0.45739
PRKCI	8	-0.070227	-0.72097	0.66492	0.88656	0.47093	0.62597
CDK15	8	-0.068728	-1.1597	0.67539	0.8931	0.24616	0.42139
PHKG2	8	-0.068608	-1.0814	0.67539	0.8931	0.27952	0.45729
HCK	8	-0.068456	-1.009	0.6767	0.8931	0.31298	0.49
BRDT	8	-0.068252	-0.69422	0.67801	0.8931	0.48755	0.63901
PRKACB	8	-0.067422	-0.81344	0.68455	0.89708	0.41597	0.58526
PKN3	8	-0.067409	-1.1761	0.68455	0.89708	0.23955	0.41312
MAPK13	8	-0.06604	-1.2483	0.68717	0.89744	0.21191	0.37651
TKFC	8	-0.064846	-1.4673	0.69634	0.90476	0.14229	0.28607
TGFBR2	8	-0.064465	-0.72218	0.69895	0.90662	0.47019	0.62597
CSF1R	8	-0.064055	-0.84336	0.70026	0.90678	0.39903	0.56889
PDK1	8	-0.062936	-0.68032	0.7055	0.90894	0.4963	0.64376
PLK3	8	-0.062128	-0.73886	0.70812	0.90924	0.45999	0.62062
TBCK	8	-0.061348	-0.96025	0.71466	0.91304	0.33693	0.51689
DAPK2	8	-0.060132	-0.88726	0.72382	0.92013	0.37494	0.55514
IGFN1	8	-0.060068	-0.57601	0.72382	0.92013	0.56461	0.71536
MAP3K12	8	-0.05895	-0.77899	0.72775	0.92053	0.43598	0.60233
PAN3	8	-0.057612	-0.7277	0.73953	0.92382	0.4668	0.6248
PTK6	8	-0.05748	-0.62492	0.74215	0.92382	0.53203	0.68199
DCAKD	8	-0.056848	-0.77546	0.74346	0.92382	0.43807	0.60412
HKDC1	8	-0.056172	-0.81963	0.74869	0.92407	0.41243	0.5838
ROR2	8	-0.054655	-0.93611	0.75654	0.92628	0.34921	0.5254
CAMK1	8	-0.054598	-0.84609	0.75654	0.92628	0.39751	0.56889
NME6	8	-0.054527	-0.74772	0.75654	0.92628	0.45463	0.62062
PKD1	8	-0.053276	-0.73553	0.76178	0.92971	0.46202	0.62145
NRK	8	-0.051708	-0.49351	0.77356	0.93407	0.62165	0.75628
ADK	8	-0.0503	-0.72162	0.7788	0.93407	0.47053	0.62597
FN3K	8	-0.049322	-0.53914	0.78665	0.93769	0.58979	0.73627
TXK	8	-0.048878	-0.72066	0.79058	0.93789	0.47112	0.62597
IPMK	8	-0.048593	-0.71704	0.79058	0.93789	0.47335	0.62705
PSKH2	8	-0.047835	-0.57131	0.79188	0.93798	0.56779	0.71701
CDKL4	8	-0.047508	-0.60694	0.79581	0.93972	0.54389	0.6915
RP2	8	-0.047049	-0.88274	0.79712	0.93981	0.37738	0.55685
BAZ1B	8	-0.045955	-0.86599	0.80236	0.94453	0.3865	0.56265
AAK1	8	-0.045217	-0.67136	0.80759	0.94801	0.50199	0.65004
PRKACA	8	-0.04412	-0.563	0.8089	0.94801	0.57343	0.72175
MPP2	8	-0.043859	-0.77954	0.81152	0.94801	0.43566	0.60233
MAP3K7	8	-0.043768	-0.39507	0.81152	0.94801	0.69279	0.80931
VRK2	8	-0.043225	-0.77957	0.81545	0.9497	0.43565	0.60233
PRKAG3	8	-0.043126	-0.5015	0.81545	0.9497	0.61602	0.75494
DDR1	8	-0.04115	-0.49369	0.82984	0.95601	0.62152	0.75628
CDK13	8	-0.040378	-0.49459	0.83246	0.95601	0.62089	0.75628
PIK3R5	8	-0.039443	-0.72743	0.8377	0.95601	0.46696	0.6248
PRKX	8	-0.039118	-0.34958	0.84031	0.95601	0.72665	0.83735
DCLK3	8	-0.039104	-0.93585	0.84031	0.95601	0.34935	0.5254
EPHB2	8	-0.039057	-0.68767	0.84031	0.95601	0.49166	0.64101
MYLK3	8	-0.039004	-0.73369	0.84031	0.95601	0.46314	0.62186
PIP5KL1	8	-0.036859	-0.39092	0.84555	0.95601	0.69586	0.81042
ULK2	8	-0.036273	-0.60911	0.84948	0.95601	0.54245	0.6915
RPS6KB2	8	-0.035806	-0.42647	0.85079	0.95601	0.66977	0.79457
DGKA	8	-0.034422	-0.4122	0.8534	0.95601	0.68019	0.80097
CHUK	8	-0.033913	-0.3422	0.85864	0.95633	0.7322	0.84121
CIT	8	-0.033208	-0.50531	0.85995	0.95633	0.61334	0.75458
PLK2	8	-0.033068	-0.51628	0.85995	0.95633	0.60566	0.74875
LTK	8	-0.033056	-0.69302	0.85995	0.95633	0.4883	0.63901
FGGY	8	-0.032482	-0.35207	0.86257	0.95785	0.72478	0.83646
CDC42BPA	8	-0.032118	-0.44381	0.86649	0.96081	0.65718	0.78451
MPP3	8	-0.030671	-0.48717	0.87827	0.96567	0.62614	0.76053
IP6K2	8	-0.030565	-0.65578	0.87827	0.96567	0.51197	0.66183
FYN	8	-0.030367	-0.52135	0.87958	0.96567	0.60213	0.746
DGKH	8	-0.029927	-0.26755	0.88089	0.96567	0.78904	0.88521
PIM1	8	-0.029261	-0.27639	0.88482	0.96571	0.78224	0.88277
ERBB4	8	-0.028538	-0.55811	0.88874	0.96724	0.57677	0.72238
FGFR4	8	-0.02837	-0.39554	0.89136	0.96733	0.69244	0.80931
RPS6KA4	8	-0.028073	-0.29956	0.89136	0.96733	0.76451	0.87177
IRAK1	8	-0.026434	-0.33704	0.89791	0.97167	0.73609	0.8444
GALK2	8	-0.025162	-0.41992	0.90183	0.97316	0.67455	0.79776
SBK2	8	-0.024795	-0.35663	0.90183	0.97316	0.72137	0.83504
SLAMF6	8	-0.022152	-0.30467	0.91885	0.98457	0.76062	0.86863
PRKCD	8	-0.021675	-0.26901	0.92277	0.98464	0.78792	0.88521
BRAF	8	-0.021316	-0.21365	0.92408	0.98466	0.83082	0.90837
PINK1	8	-0.020304	-0.27649	0.93325	0.98617	0.78217	0.88277
MAST3	8	-0.019632	-0.23316	0.93717	0.98895	0.81563	0.9041
IRAK3	8	-0.018905	-0.22068	0.93979	0.99034	0.82534	0.90729
TBK1	8	-0.017665	-0.22433	0.95026	0.99454	0.8225	0.90677
TSSK1B	8	-0.016608	-0.27181	0.9555	0.99591	0.78577	0.88414
HSPB8	8	-0.016218	-0.21839	0.96073	0.99737	0.82712	0.90794
ZAK	8	-0.016073	-0.28531	0.96204	0.99737	0.77541	0.87989
NEK4	8	-0.015737	-0.24822	0.96597	0.99737	0.80396	0.89775
IKBKE	8	-0.0155	-0.20746	0.96597	0.99737	0.83565	0.91147
DSTYK	8	-0.015217	-0.16927	0.96859	0.99737	0.86558	0.93107
TESK1	8	-0.014087	-0.24735	0.9712	0.99737	0.80464	0.89775
RPS6KA6	8	-0.012571	-0.20627	0.98429	0.99737	0.83658	0.91147
NEK8	8	-0.012406	-0.13943	0.9856	0.99737	0.88911	0.93993
CKMT1B	8	-0.012269	-0.20509	0.9856	0.99737	0.8375	0.91147
PDXK	8	-0.012121	-0.24699	0.98691	0.99737	0.80492	0.89775
NEK9	8	-0.011495	-0.1684	0.99215	0.99737	0.86627	0.93107
RIPK1	8	-0.011297	-0.22907	0.99346	0.99737	0.81882	0.90532
WNK1	8	-0.011081	-0.15894	0.99346	0.99737	0.87372	0.93346
FER	8	-0.010515	-0.18371	0.99607	0.99869	0.85424	0.92311
TAOK3	8	-0.010075	-0.16079	0.99738	0.99869	0.87226	0.93335
ERBB2	8	-0.0095658	-0.15259	0.99869	0.99869	0.87872	0.93502
ERN2	8	-0.0087574	-0.15755	0.99215	0.99737	0.87481	0.93346
RAF1	8	-0.0085719	-0.13466	0.99084	0.99737	0.89288	0.93993
PRKAA2	8	-0.0081576	-0.1265	0.98953	0.99737	0.89933	0.93993
PFKL	8	-0.0071745	-0.085917	0.98429	0.99737	0.93153	0.96535
PRKD2	8	-0.007012	-0.14759	0.98429	0.99737	0.88267	0.93661
KHK	8	-0.0068916	-0.096425	0.98429	0.99737	0.92318	0.96354
TWF2	8	-0.00645	-0.065956	0.98298	0.99737	0.94741	0.97512
MATK	8	-0.0062675	-0.13586	0.98298	0.99737	0.89193	0.93993
PBK	8	-0.0058923	-0.06118	0.98037	0.99737	0.95122	0.97679
PGM2L1	8	-0.0053899	-0.089463	0.97906	0.99737	0.92871	0.96535
NLK	8	-0.0049712	-0.083108	0.97382	0.99737	0.93377	0.96535
FN3KRP	8	-0.004188	-0.092034	0.9699	0.99737	0.92667	0.96535
DGUOK	8	-0.0037787	-0.052379	0.96728	0.99737	0.95823	0.98003
AK9	8	-0.0030459	-0.031385	0.96335	0.99737	0.97496	0.99184
PAK1	8	-0.0024227	-0.031776	0.95812	0.99728	0.97465	0.99184
ULK1	8	-0.0016242	-0.017238	0.95288	0.99454	0.98625	0.99421
ACVRL1	8	-0.0012526	-0.016723	0.95288	0.99454	0.98666	0.99421
PRKCZ	8	-0.0011851	-0.014861	0.95288	0.99454	0.98814	0.99421
ULK4	8	-0.0011743	-0.017629	0.95288	0.99454	0.98593	0.99421
PTK7	8	-0.0011662	-0.013022	0.95288	0.99454	0.98961	0.99421
FGR	8	-0.0010303	-0.018298	0.95157	0.99454	0.9854	0.99421
Non-Targeting	100	0	0	0.013089	0.098039	1	1
KSR1	8	0.00045661	0.0045743	0.93194	0.98615	0.99635	0.99766
TNK1	8	0.00072322	0.012085	0.92932	0.98474	0.99036	0.99421
TYRO3	8	0.00077214	0.01052	0.92932	0.98474	0.99161	0.99421
PAK2	8	0.0011805	0.01708	0.9267	0.9847	0.98637	0.99421
CALM3	8	0.001496	0.021191	0.92539	0.98468	0.98309	0.99421
MST1R	8	0.0021776	0.03662	0.92277	0.98464	0.97079	0.99072
PEAK1	8	0.0028891	0.036019	0.92016	0.98459	0.97127	0.99072
SRPK1	8	0.0031661	0.02936	0.91885	0.98457	0.97658	0.99216
MAPK11	8	0.0032599	0.056329	0.91754	0.98457	0.95508	0.97812
EPHB1	8	0.0032899	0.064817	0.91623	0.98457	0.94832	0.97512
CHKB	8	0.0035336	0.057919	0.91361	0.98449	0.95381	0.97812
IRAK4	8	0.0054972	0.078867	0.89529	0.97021	0.93714	0.96753
CASK	8	0.0063955	0.083833	0.88874	0.96724	0.93319	0.96535
PDIK1L	8	0.00715	0.13374	0.88351	0.96567	0.89361	0.93993
SH3BP4	8	0.0072097	0.084032	0.88351	0.96567	0.93303	0.96535
MORN1	8	0.0073557	0.14974	0.88351	0.96567	0.88097	0.93611
NTRK2	8	0.0075425	0.086615	0.88351	0.96567	0.93098	0.96535
MPP5	8	0.0080629	0.074206	0.87696	0.96567	0.94085	0.97005
LATS2	8	0.008513	0.14171	0.87696	0.96567	0.88731	0.93993
PIP4K2B	8	0.010452	0.22125	0.85733	0.95633	0.8249	0.90729
ALPK2	8	0.01107	0.13524	0.8534	0.95601	0.89242	0.93993
ICK	8	0.011229	0.1317	0.8534	0.95601	0.89522	0.93993
STK25	8	0.011734	0.16813	0.85209	0.95601	0.86648	0.93107
DGKE	8	0.012219	0.1906	0.85079	0.95601	0.84884	0.91988
MAPK7	8	0.012514	0.17527	0.84817	0.95601	0.86086	0.92896
ATMIN	8	0.012695	0.12732	0.84686	0.95601	0.89869	0.93993
CKB	8	0.013019	0.15389	0.84555	0.95601	0.87769	0.93502
TK2	8	0.013305	0.21368	0.84424	0.95601	0.83079	0.90837
CKS2	8	0.013568	0.12695	0.84424	0.95601	0.89898	0.93993
CDK16	8	0.014231	0.18765	0.8377	0.95601	0.85115	0.92107
PAPSS1	8	0.015079	0.1277	0.83246	0.95601	0.89839	0.93993
TTBK2	8	0.015289	0.25015	0.83115	0.95601	0.80247	0.89775
CAMKK1	8	0.015428	0.1939	0.83115	0.95601	0.84626	0.91838
N4BP2	8	0.015881	0.24025	0.82853	0.95601	0.81013	0.89962
STK38L	8	0.016803	0.36135	0.82068	0.95434	0.71784	0.83221
TNIK	8	0.017703	0.28754	0.81152	0.94801	0.7737	0.87962
TRIM28	8	0.019676	0.24449	0.79581	0.93972	0.80685	0.8982
PIK3R1	8	0.021077	0.31421	0.78796	0.93769	0.75336	0.86163
TLK1	8	0.021186	0.45742	0.78796	0.93769	0.64737	0.77644
MAP3K8	8	0.021411	0.2133	0.78796	0.93769	0.83109	0.90837
PCK2	8	0.022353	0.27406	0.78403	0.93769	0.78404	0.88349
CDK18	8	0.022915	0.16548	0.7788	0.93407	0.86857	0.932
DDR2	8	0.023054	0.29079	0.7788	0.93407	0.77122	0.87811
RYK	8	0.023435	0.16186	0.77749	0.93407	0.87142	0.93335
XYLB	8	0.023585	0.31644	0.77749	0.93407	0.75167	0.86098
CERK	8	0.023627	0.37944	0.77749	0.93407	0.70436	0.81783
PLAU	8	0.024037	0.28422	0.77356	0.93407	0.77624	0.87989
PRKAR2A	8	0.024261	0.23201	0.76832	0.93323	0.81653	0.9041
CDC42BPB	8	0.024449	0.47336	0.76702	0.93312	0.63595	0.76635
NEK1	8	0.024839	0.45411	0.7644	0.93142	0.64975	0.77686
CHEK2	8	0.025319	0.34413	0.76178	0.92971	0.73075	0.8408
PRKD3	8	0.026017	0.42966	0.75393	0.92628	0.66745	0.79404
PI4K2B	8	0.026732	0.47856	0.75	0.92419	0.63226	0.7631
TNNI3K	8	0.027034	0.19803	0.74738	0.92395	0.84302	0.91617
NMRK2	8	0.027059	0.8474	0.74607	0.92382	0.39677	0.56889
NADK2	8	0.027109	0.42964	0.74607	0.92382	0.66746	0.79404
ALPK3	8	0.027174	0.42851	0.74607	0.92382	0.66828	0.79404
CAMK2G	8	0.027268	0.22722	0.74346	0.92382	0.82026	0.9056
NME1	8	0.027803	0.41024	0.74346	0.92382	0.68163	0.80117
ROR1	8	0.027925	0.40235	0.74346	0.92382	0.68743	0.80551
STK3	8	0.028055	0.27929	0.74346	0.92382	0.78003	0.88277
GUCY2D	8	0.028259	0.45549	0.73953	0.92382	0.64876	0.77686
TRPM7	8	0.028297	0.49934	0.73953	0.92382	0.61754	0.75494
PAPSS2	8	0.029038	0.39327	0.73429	0.92382	0.69412	0.80963
GK5	8	0.029669	0.48217	0.72775	0.92053	0.62968	0.7612
PSKH1	8	0.030157	0.38894	0.72644	0.92053	0.69732	0.81089
EGFR	8	0.03067	0.41435	0.71597	0.91319	0.67862	0.80097
MAST4	8	0.03102	0.41191	0.71204	0.91122	0.6804	0.80097
ITPKB	8	0.031451	0.52676	0.71073	0.91107	0.59836	0.74454
TRIM24	8	0.031616	0.51485	0.70812	0.90924	0.60666	0.74877
MEX3B	8	0.032313	0.42105	0.70419	0.90878	0.67372	0.79776
TYK2	8	0.032409	0.5064	0.70419	0.90878	0.61257	0.75458
MAP4K3	8	0.033345	0.57132	0.69634	0.90476	0.56778	0.71701
PGK2	8	0.033941	0.68216	0.69372	0.90444	0.49514	0.64376
ITPK1	8	0.034957	0.48571	0.68717	0.89744	0.62717	0.76057
RET	8	0.036625	0.35373	0.67932	0.89329	0.72354	0.83629
GRK5	8	0.036716	0.61441	0.67801	0.8931	0.53894	0.6897
CAMK1D	8	0.037337	0.55044	0.67277	0.8931	0.58202	0.72776
MAPK1	8	0.037809	0.24343	0.66754	0.8885	0.80768	0.8982
EPHA8	8	0.038695	0.87324	0.65969	0.88112	0.38253	0.56059
WNK2	8	0.039604	0.74143	0.65052	0.87566	0.45843	0.62062
EPHA7	8	0.039636	0.5643	0.65052	0.87566	0.57255	0.72175
PACSIN1	8	0.039639	0.49983	0.65052	0.87566	0.61719	0.75494
PPIP5K1	8	0.039682	0.60682	0.65052	0.87566	0.54397	0.6915
ABL2	8	0.039887	0.52086	0.64921	0.87566	0.60246	0.746
TTBK1	8	0.041077	0.61105	0.63743	0.87433	0.54116	0.69139
STK19	8	0.041212	0.48421	0.63743	0.87433	0.62823	0.76065
NME5	8	0.041318	0.75053	0.63613	0.87433	0.45294	0.62032
EPHA4	8	0.041577	0.56077	0.63613	0.87433	0.57495	0.72238
BCKDK	8	0.041956	0.80629	0.63613	0.87433	0.42008	0.58888
PRKCG	8	0.042076	1.1574	0.63613	0.87433	0.2471	0.42139
INSRR	8	0.042258	0.46264	0.6322	0.87433	0.64362	0.77437
AKT2	8	0.042926	0.40813	0.62958	0.87433	0.68318	0.80176
CAD	8	0.043883	0.73787	0.62565	0.87386	0.46059	0.62062
MAP3K10	8	0.044151	0.99656	0.62565	0.87386	0.31898	0.49735
PIK3C2B	8	0.044197	0.65244	0.62565	0.87386	0.51412	0.66349
BCR	8	0.044362	0.5887	0.62565	0.87386	0.55606	0.7057
PIK3CB	8	0.044387	0.46039	0.62565	0.87386	0.64523	0.77509
AK1	8	0.045354	0.83325	0.6178	0.87246	0.4047	0.57572
TRIM27	8	0.045849	0.70548	0.61257	0.87151	0.48051	0.63295
AURKC	8	0.046019	0.6308	0.61257	0.87151	0.52817	0.67819
TSSK4	8	0.047031	0.91208	0.6034	0.86168	0.36173	0.53976
MAP2K5	8	0.047134	0.78938	0.6034	0.86168	0.42989	0.59716
CCL2	8	0.047376	1.0581	0.60209	0.86168	0.29	0.46841
STK16	8	0.048621	0.49927	0.59686	0.86038	0.61759	0.75494
ADCK4	8	0.049569	0.74039	0.59031	0.85255	0.45906	0.62062
MAP2K2	8	0.05039	0.75032	0.58508	0.84981	0.45306	0.62032
MAPK3	8	0.050929	0.81769	0.58377	0.84981	0.41353	0.5838
KALRN	8	0.051926	0.69091	0.57592	0.84453	0.48962	0.63944
ALK	8	0.052099	0.86123	0.57592	0.84453	0.38911	0.5641
CIB4	8	0.052347	0.75058	0.57592	0.84453	0.4529	0.62032
NTRK1	8	0.05271	0.80994	0.57461	0.84453	0.41797	0.58701
PANK1	8	0.053173	0.85212	0.57199	0.84453	0.39415	0.56889
CLK2	8	0.053224	0.52258	0.57199	0.84453	0.60126	0.746
FGFR2	8	0.053277	0.53022	0.57199	0.84453	0.59596	0.74276
LRRK1	8	0.055173	0.74289	0.56021	0.83922	0.45755	0.62062
WNK3	8	0.055364	0.6811	0.5589	0.83922	0.49581	0.64376
EPHA5	8	0.056537	0.74632	0.55366	0.83432	0.45547	0.62062
ERBB3	8	0.056864	0.89251	0.55236	0.83432	0.37212	0.55311
TPD52L3	8	0.056881	0.7627	0.55236	0.83432	0.44564	0.61346
MYO3B	8	0.057428	0.89088	0.54843	0.83432	0.37299	0.55333
MAP3K15	8	0.057559	1.0659	0.54843	0.83432	0.28647	0.46439
PFKM	8	0.057875	0.87454	0.54712	0.83432	0.38183	0.56059
UCK1	8	0.058314	0.98851	0.54188	0.833	0.3229	0.50142
BTK	8	0.058417	0.97629	0.54188	0.833	0.32892	0.50766
PANK2	8	0.058725	0.95223	0.54058	0.833	0.34098	0.5205
ADRBK1	8	0.059792	0.74038	0.5301	0.82653	0.45907	0.62062
KIAA1804	8	0.059991	0.85667	0.5288	0.82618	0.39163	0.56667
MAP3K9	8	0.060438	0.94513	0.52356	0.81967	0.34459	0.52323
MAP2K4	8	0.061143	1.122	0.51832	0.81314	0.26186	0.44099
UCK2	8	0.061833	0.81818	0.51702	0.81314	0.41325	0.5838
CERKL	8	0.062128	0.87902	0.51702	0.81314	0.37939	0.55849
PIP5K1B	8	0.062568	0.92385	0.5144	0.81314	0.35556	0.5337
EPHA10	8	0.063331	1.0896	0.51047	0.8125	0.27587	0.45325
PRKAA1	8	0.063445	0.55824	0.50916	0.81211	0.57668	0.72238
MKNK1	8	0.063659	0.92094	0.50524	0.80753	0.35708	0.53492
PRKAR2B	8	0.063946	0.9167	0.50262	0.80753	0.3593	0.53719
ITK	8	0.064444	0.81659	0.50131	0.80753	0.41416	0.5838
STK10	8	0.064626	0.71555	0.50131	0.80753	0.47427	0.62705
MKNK2	8	0.065173	1.0793	0.49738	0.80679	0.28044	0.45739
NIM1K	8	0.065177	1.0364	0.49738	0.80679	0.3	0.47867
DGKG	8	0.065248	1.0096	0.49738	0.80679	0.31268	0.49
SH3BP5	8	0.065754	1.115	0.49476	0.80679	0.26487	0.44315
CAMK1G	8	0.066226	0.64783	0.49215	0.80679	0.51709	0.6662
PLXNA3	8	0.06801	1.0992	0.48168	0.79826	0.27167	0.44829
SYK	8	0.068147	0.9105	0.48037	0.79783	0.36256	0.53995
PFKFB4	8	0.068829	1.1588	0.47906	0.79739	0.24654	0.42139
TAB1	8	0.070181	1.2819	0.46466	0.7854	0.19987	0.36272
TTN	8	0.070669	0.84985	0.46335	0.78492	0.39541	0.56889
KIT	8	0.070731	1.1261	0.46204	0.78444	0.26013	0.44099
POMK	8	0.070731	0.69563	0.46204	0.78444	0.48666	0.63901
ACVR2B	8	0.072109	0.95156	0.46073	0.78444	0.34132	0.5205
GUCY2C	8	0.07221	1.3266	0.46073	0.78444	0.18464	0.34312
GUCY2F	8	0.072693	0.69276	0.45812	0.78444	0.48846	0.63901
TIE1	8	0.074022	1.2662	0.45026	0.77477	0.20545	0.36932
NMRK1	8	0.076101	1.108	0.43455	0.75455	0.26784	0.44584
CDK20	8	0.076714	0.86993	0.4267	0.746	0.38434	0.56145
IP6K3	8	0.077233	1.0272	0.42016	0.73963	0.30431	0.48181
FLT3	8	0.077776	0.94401	0.41754	0.73672	0.34517	0.52323
SNX16	8	0.077999	1.0157	0.41623	0.73611	0.30979	0.487
PIK3C2A	8	0.078985	1.3247	0.4123	0.73256	0.18527	0.34312
ILK	8	0.079108	0.9412	0.4123	0.73256	0.3466	0.52437
DGKD	8	0.079151	1.1917	0.4123	0.73256	0.23338	0.40431
MAPKAPK3	8	0.080168	0.79823	0.40707	0.72834	0.42474	0.59215
RNASEL	8	0.082917	1.1884	0.39529	0.71059	0.23467	0.40563
PRKG1	8	0.08336	1.1226	0.39136	0.70519	0.26162	0.44099
PIM3	8	0.083503	1.2238	0.39136	0.70519	0.22102	0.38818
IKBKB	8	0.084143	0.88242	0.38743	0.70309	0.37755	0.55685
CKM	8	0.084672	0.9779	0.3822	0.6969	0.32813	0.50747
RPS6KA5	8	0.08495	1.4889	0.3822	0.6969	0.13651	0.28035
CDKL2	8	0.085111	1.9057	0.3822	0.6969	0.056691	0.1575
STK4	8	0.085779	1.2028	0.37958	0.6969	0.22905	0.39953
CMPK2	8	0.086324	1.5514	0.37696	0.6969	0.12082	0.25554
IDNK	8	0.086529	0.71284	0.37565	0.6966	0.47595	0.62802
NME9	8	0.086709	0.96729	0.37565	0.6966	0.3334	0.51354
CPNE3	8	0.087691	1.2992	0.37304	0.6966	0.19387	0.35435
CAMK2B	8	0.087872	1.0266	0.37173	0.69608	0.3046	0.48181
MAGI1	8	0.08818	1.7982	0.36649	0.68966	0.072152	0.1856
FASTKD1	8	0.089465	0.79891	0.35864	0.6799	0.42434	0.59215
MYT1	8	0.090006	1.0775	0.35602	0.6783	0.28127	0.45739
MAP3K13	8	0.090088	1.329	0.35602	0.6783	0.18384	0.34256
CD2	8	0.091902	1.2526	0.34555	0.66499	0.21037	0.37464
TEK	8	0.092712	1.3109	0.33901	0.6624	0.18988	0.34789
HUNK	8	0.093878	1.3429	0.3377	0.66154	0.17931	0.33577
KSR2	8	0.094085	1.4556	0.3377	0.66154	0.14549	0.28947
CHKA	8	0.094856	1.4463	0.33508	0.66154	0.14808	0.29262
PIP5K1C	8	0.095514	1.1733	0.33377	0.66154	0.24068	0.41414
PFKP	8	0.0967	1.0454	0.32723	0.66053	0.29583	0.47582
TGFBR1	8	0.096717	0.95333	0.32723	0.66053	0.34042	0.5205
PIK3CG	8	0.097989	1.9538	0.32199	0.656	0.050731	0.14681
TAOK2	8	0.099274	1.8829	0.31675	0.64879	0.059708	0.1635
MUSK	8	0.099325	1.031	0.31675	0.64879	0.30255	0.48056
PAK7	8	0.10004	1.3206	0.31545	0.64879	0.18665	0.34444
STK31	8	0.10027	1.277	0.31545	0.64879	0.20161	0.36327
BRSK2	8	0.10096	1.5552	0.31283	0.64879	0.1199	0.25517
SCYL2	8	0.10129	1.1955	0.31152	0.64879	0.23189	0.40356
CAMK2D	8	0.10145	1.4564	0.31021	0.64879	0.14529	0.28947
C8orf44-SGK3	8	0.10252	1.4777	0.30497	0.64011	0.13948	0.28267
ADCK1	8	0.10304	1.2426	0.30497	0.64011	0.21403	0.37939
SPHK1	8	0.10305	1.7577	0.30497	0.64011	0.078806	0.1927
ADRBK2	8	0.10312	1.4697	0.30497	0.64011	0.14163	0.28607
TRIB2	8	0.1038	1.2184	0.30236	0.64011	0.22308	0.39091
ALDH18A1	8	0.10405	1.2354	0.30236	0.64011	0.2167	0.38324
CSNK1A1L	8	0.10424	1.3693	0.30105	0.64011	0.17091	0.32482
NEK6	8	0.10431	1.6536	0.30105	0.64011	0.098199	0.22225
DAPK1	8	0.10483	1.1215	0.29843	0.64011	0.26206	0.44099
TPK1	8	0.10497	1.6794	0.29712	0.64011	0.093076	0.21549
CAMK4	8	0.10506	1.7094	0.29712	0.64011	0.087375	0.20796
STK32A	8	0.1051	1.652	0.29712	0.64011	0.098544	0.22225
PDK2	8	0.10512	1.747	0.29712	0.64011	0.080629	0.19618
SLK	8	0.10517	1.2597	0.29712	0.64011	0.20777	0.37089
ANKK1	8	0.10521	1.3241	0.29712	0.64011	0.18548	0.34312
NME3	8	0.10557	1.4594	0.29581	0.64011	0.14446	0.28891
TEC	8	0.10642	1.5779	0.29581	0.64011	0.11458	0.24563
GNE	8	0.10656	1.264	0.2945	0.64011	0.20622	0.36962
PFKFB1	8	0.10686	1.438	0.29319	0.64011	0.15043	0.29544
AGK	8	0.1081	1.6885	0.28796	0.64011	0.091307	0.2153
MPP6	8	0.10861	1.2909	0.28534	0.63743	0.19672	0.35785
PRKCH	8	0.10894	0.84974	0.28403	0.63636	0.39547	0.56889
CSNK1G1	8	0.10956	1.6335	0.28272	0.63529	0.10237	0.2267
PDGFRB	8	0.10961	1.4185	0.28272	0.63529	0.15605	0.30337
NME1-NME2	8	0.11009	1.0649	0.28272	0.63529	0.2869	0.46439
AK8	8	0.11077	1.4635	0.27749	0.62908	0.14332	0.2874
NEK11	8	0.11119	0.84321	0.27618	0.62798	0.39911	0.56889
DLG3	8	0.11123	1.1055	0.27618	0.62798	0.26894	0.44667
CIB1	8	0.11181	1.3569	0.27356	0.62763	0.17481	0.33057
DCK	8	0.11251	1.6809	0.27094	0.62727	0.092774	0.21549
CDK14	8	0.11335	1.8583	0.26702	0.62385	0.063122	0.16862
RAB11FIP5	8	0.11364	1.1145	0.26702	0.62385	0.26507	0.44315
MERTK	8	0.1148	1.7596	0.26309	0.61846	0.078471	0.1927
TAF1L	8	0.11493	1.4965	0.26309	0.61846	0.13451	0.27775
LRRK2	8	0.11548	0.99278	0.26178	0.61846	0.32082	0.4992
FLT4	8	0.11553	1.1937	0.26047	0.61801	0.23261	0.40389
AKT3	8	0.11604	1.774	0.25916	0.61682	0.076057	0.19077
VRK3	8	0.11612	1.4101	0.25916	0.61682	0.15851	0.30737
YES1	8	0.11629	1.4681	0.25785	0.61682	0.14208	0.28607
LYN	8	0.11709	2.2955	0.25524	0.61321	0.021703	0.081682
WEE2	8	0.1174	1.8698	0.25393	0.61199	0.061511	0.16724
PKD2	8	0.11749	0.63217	0.25393	0.61199	0.52728	0.67818
ULK3	8	0.11796	2.1062	0.25131	0.60952	0.035185	0.11429
DYRK4	8	0.11846	1.5519	0.25131	0.60952	0.12068	0.25554
PIK3C2G	8	0.11881	1.9423	0.24738	0.60383	0.052105	0.1491
MPP4	8	0.11961	2.1191	0.24607	0.60383	0.03408	0.11127
AK7	8	0.11991	1.4794	0.24476	0.60323	0.13903	0.2825
MARK1	8	0.11995	1.5144	0.24346	0.60194	0.12992	0.26973
DGKZ	8	0.12005	1.794	0.24346	0.60194	0.072815	0.18562
DMPK	8	0.12052	1.7962	0.24346	0.60194	0.072459	0.18562
SGK3	8	0.12082	1.3642	0.24215	0.60194	0.1725	0.32702
JAK3	8	0.12146	1.6437	0.24215	0.60194	0.10025	0.22394
ACVR1C	8	0.12187	1.5491	0.23691	0.59539	0.12136	0.25554
STKLD1	8	0.12395	1.6232	0.23298	0.5894	0.10455	0.22952
DCLK2	8	0.12401	1.6565	0.23298	0.5894	0.097619	0.22225
BMP2K	8	0.1253	2.0517	0.23037	0.58667	0.040197	0.12484
MAPK12	8	0.12595	1.4945	0.22775	0.58194	0.13504	0.27808
ADCK3	8	0.12691	1.8599	0.22382	0.57576	0.062899	0.16861
INSR	8	0.12726	1.4034	0.22251	0.57576	0.16049	0.31042
GK2	8	0.12736	1.6149	0.22251	0.57576	0.10632	0.23276
MPP7	8	0.12818	1.4228	0.2212	0.57576	0.1548	0.30248
EPHB3	8	0.12911	2.2478	0.21859	0.57388	0.024586	0.090742
SGK223	8	0.12992	1.9764	0.21466	0.56552	0.048111	0.14332
MAP3K1	8	0.13023	1.707	0.21466	0.56552	0.087813	0.20835
TBRG4	8	0.13083	1.263	0.21204	0.5625	0.20658	0.36962
DLG1	8	0.13144	1.6754	0.21073	0.56098	0.093865	0.21597
FUK	8	0.13144	1.5647	0.21073	0.56098	0.11766	0.2511
PHKA1	8	0.13145	2.3205	0.21073	0.56098	0.020312	0.07884
CLK4	8	0.13217	1.4542	0.20942	0.56098	0.14589	0.28951
NTRK3	8	0.13287	1.9639	0.2055	0.55674	0.049544	0.14503
NME8	8	0.1341	1.9	0.20419	0.55516	0.057438	0.15785
PXK	8	0.13421	1.5489	0.20157	0.55197	0.12142	0.25554
PRKAG2	8	0.13446	1.591	0.20157	0.55197	0.11161	0.24213
MET	8	0.13534	1.8251	0.19634	0.5471	0.067991	0.17789
UCKL1	8	0.1354	2.4771	0.19634	0.5471	0.013244	0.057821
CSNK2A2	8	0.13548	1.3853	0.19634	0.5471	0.16596	0.31698
WNK4	8	0.13576	1.7734	0.19503	0.5471	0.076156	0.19077
DGKQ	8	0.13666	1.3181	0.18979	0.53903	0.18747	0.34512
NME4	8	0.13684	1.4455	0.18979	0.53903	0.14832	0.29262
PAK3	8	0.13731	1.6516	0.18979	0.53903	0.098615	0.22225
PANK4	8	0.13772	1.4972	0.18848	0.53903	0.13434	0.27775
DCLK1	8	0.13784	1.231	0.18848	0.53903	0.21834	0.38436
STK32B	8	0.13793	1.6794	0.18848	0.53903	0.09308	0.21549
GRK4	8	0.13847	2.5033	0.18717	0.53903	0.012304	0.054891
EIF2AK4	8	0.13879	1.3456	0.18717	0.53903	0.17844	0.33496
STK17B	8	0.14033	2.1259	0.17932	0.53077	0.03351	0.11035
TEX14	8	0.14059	1.7632	0.17539	0.52344	0.077869	0.1927
CAMKV	8	0.14091	1.8403	0.17277	0.52174	0.065731	0.17257
ITPKA	8	0.14095	1.0951	0.17277	0.52174	0.27349	0.45032
STK17A	8	0.14128	2.1927	0.17277	0.52174	0.028326	0.098817
SIK1	8	0.14148	1.7773	0.17147	0.52174	0.075516	0.19041
MPP1	8	0.14207	1.7812	0.17016	0.52174	0.074877	0.18942
SIK3	8	0.14351	2.1048	0.16754	0.51822	0.035305	0.11429
PFKFB3	8	0.14525	1.9017	0.1623	0.50612	0.057204	0.15778
CAMK2A	8	0.14535	1.1622	0.1623	0.50612	0.24515	0.42089
SHPK	8	0.14604	2.2052	0.15838	0.5	0.027438	0.097049
NUAK1	8	0.14657	2.484	0.15838	0.5	0.012993	0.057048
ABL1	8	0.1497	1.9988	0.14791	0.47083	0.045629	0.13944
PHKA2	8	0.15096	2.7603	0.14136	0.4557	0.0057742	0.033675
MAP3K5	8	0.15192	1.9952	0.13874	0.44915	0.04602	0.14001
MAPK8	8	0.15275	1.7935	0.13613	0.44635	0.072888	0.18562
FGFRL1	8	0.1528	1.6777	0.13613	0.44635	0.093414	0.21561
TRIB1	8	0.15356	2.2565	0.13613	0.44635	0.024036	0.089145
LMTK2	8	0.15714	1.2779	0.12696	0.42544	0.2013	0.36327
RPS6KA3	8	0.15732	1.6419	0.12565	0.42478	0.1006	0.22409
MORN2	8	0.15793	1.9878	0.12304	0.41778	0.046829	0.14141
OSR1	8	0.15796	2.4458	0.12304	0.41778	0.014452	0.06082
MAP2K7	8	0.15822	1.3932	0.12304	0.41778	0.16355	0.31394
MAK	8	0.15907	1.6802	0.12173	0.41778	0.092914	0.21549
PRPS1	8	0.15946	1.6441	0.12042	0.41778	0.10015	0.22394
STYK1	8	0.16038	1.5898	0.12042	0.41778	0.11187	0.24213
PTK2B	8	0.16268	1.7097	0.1178	0.41284	0.087316	0.20796
LMTK3	8	0.16347	2.1383	0.11649	0.41204	0.03249	0.10792
AK3	8	0.16426	2.8101	0.11387	0.41038	0.0049522	0.030782
BLK	8	0.1656	2.243	0.11126	0.40284	0.024895	0.090849
TRPM6	8	0.16596	1.946	0.11126	0.40284	0.051653	0.14836
CDK6	8	0.16614	2.2418	0.11126	0.40284	0.024972	0.090849
MAPK4	8	0.16694	2.2891	0.10995	0.40284	0.022071	0.08266
PRPS1L1	8	0.1673	2.5835	0.10995	0.40284	0.009779	0.04809
EPHA3	8	0.16743	3.2943	0.10995	0.40284	0.00098667	0.0093064
ITPKC	8	0.16758	1.9321	0.10995	0.40284	0.053352	0.15041
IRAK2	8	0.16831	1.9937	0.10864	0.40284	0.046182	0.14001
OXSR1	8	0.16837	2.0634	0.10733	0.40284	0.039074	0.12285
EPHA6	8	0.17064	0.97925	0.10079	0.385	0.32746	0.50746
PRKG2	8	0.17091	2.444	0.099476	0.38191	0.014526	0.06082
ETNK1	8	0.17115	1.9103	0.099476	0.38191	0.056097	0.15642
SRC	8	0.1714	1.5852	0.096859	0.37755	0.11292	0.2437
FLT1	8	0.17159	2.8565	0.096859	0.37755	0.004284	0.027737
CLK3	8	0.17284	2.0973	0.091623	0.36082	0.035969	0.11521
PRKCB	8	0.17294	1.5771	0.091623	0.36082	0.11478	0.24563
LRGUK	8	0.17544	2.5906	0.089005	0.35602	0.0095797	0.047958
PDK4	8	0.17619	2.7087	0.086387	0.34737	0.0067539	0.038507
CALM1	8	0.17704	1.8532	0.086387	0.34737	0.063858	0.1694
SRMS	8	0.17718	1.9659	0.085079	0.34574	0.049313	0.1449
PPIP5K2	8	0.17726	2.0965	0.085079	0.34574	0.036039	0.11521
PDGFRL	8	0.17807	2.5799	0.085079	0.34574	0.0098824	0.04809
EEF2K	8	0.17903	2.4359	0.08377	0.34574	0.014853	0.06134
NME7	8	0.17998	2.2979	0.078534	0.32787	0.021567	0.081682
MAP4K4	8	0.18077	2.6199	0.078534	0.32787	0.0087965	0.045971
FGFR1	8	0.18124	1.8666	0.075916	0.32402	0.061953	0.1676
CARD11	8	0.18308	1.98	0.073298	0.31461	0.047703	0.14292
MOK	8	0.18423	2.4045	0.073298	0.31461	0.016193	0.066157
ALPK1	8	0.18608	2.6193	0.069372	0.30114	0.0088099	0.045971
MYO3A	8	0.18712	3.0186	0.066754	0.29143	0.0025396	0.018657
MAPK10	8	0.18755	1.9597	0.066754	0.29143	0.050035	0.14551
PAK6	8	0.18889	1.7613	0.066754	0.29143	0.078184	0.1927
PRPS2	8	0.19024	2.4429	0.066754	0.29143	0.014568	0.06082
DGKI	8	0.19105	1.7825	0.064136	0.28824	0.074669	0.18942
CSNK1G3	8	0.19112	1.9391	0.064136	0.28824	0.052488	0.14961
STK32C	8	0.19121	2.4524	0.064136	0.28824	0.01419	0.06082
ABCC1	8	0.19133	1.8657	0.064136	0.28824	0.062083	0.1676
STK40	8	0.19187	3.2222	0.062827	0.28824	0.001272	0.011569
HIPK4	8	0.19201	3.1153	0.060209	0.27879	0.0018377	0.015097
PIP4K2A	8	0.19284	2.9566	0.058901	0.27439	0.0031102	0.021407
MAPK9	8	0.19344	2.1581	0.058901	0.27439	0.030924	0.10408
HK3	8	0.1946	2.8626	0.054974	0.25926	0.0042018	0.027451
SIK2	8	0.19556	1.4813	0.053665	0.25466	0.13852	0.28222
PFKFB2	8	0.19588	2.146	0.053665	0.25466	0.031874	0.10634
MAP3K14	8	0.19713	1.9688	0.052356	0.25157	0.048972	0.14446
NEK7	8	0.19735	1.6254	0.052356	0.25157	0.10409	0.22917
TRIO	8	0.19744	1.0999	0.052356	0.25157	0.27136	0.44829
EPHB4	8	0.1978	2.8984	0.052356	0.25157	0.0037505	0.025357
PRKD1	8	0.19797	2.1234	0.052356	0.25157	0.033723	0.11058
DAPK3	8	0.19849	2.4605	0.049738	0.24837	0.013873	0.059883
DYRK3	8	0.19881	1.8486	0.049738	0.24837	0.064522	0.17057
RIPK3	8	0.19992	2.6982	0.048429	0.24503	0.0069708	0.039449
STK33	8	0.20056	1.69	0.048429	0.24503	0.091023	0.2153
DYRK1B	8	0.20094	2.0141	0.048429	0.24503	0.043998	0.13554
TAF9	8	0.20168	2.7672	0.04712	0.24324	0.0056541	0.033486
GK	8	0.20411	2.5876	0.045812	0.24138	0.0096654	0.047958
MYLK4	8	0.20417	2.4662	0.045812	0.24138	0.013655	0.059277
RPS6KA2	8	0.20426	1.5972	0.045812	0.24138	0.11023	0.23993
MAP3K11	8	0.20621	1.7625	0.044503	0.24138	0.077985	0.1927
CDKL5	8	0.20793	2.4111	0.044503	0.24138	0.015907	0.065337
SGK2	8	0.20902	2.5489	0.044503	0.24138	0.010806	0.050564
PLXNA4	8	0.20996	2.5498	0.043194	0.24088	0.010779	0.050564
EPHA1	8	0.21026	2.6007	0.043194	0.24088	0.009303	0.047701
JAK2	8	0.21203	2.9675	0.036649	0.21053	0.0030022	0.021237
PKDCC	8	0.2135	2.2971	0.03534	0.20455	0.021612	0.081682
FASTKD3	8	0.21613	2.5619	0.032723	0.19084	0.01041	0.049399
SH3BP5L	8	0.21624	3.0914	0.031414	0.18462	0.0019922	0.016192
FASTK	8	0.21697	2.1783	0.031414	0.18462	0.029387	0.10159
DGKB	8	0.21858	3.2718	0.031414	0.18462	0.0010686	0.009956
RIPK2	8	0.2188	1.9695	0.031414	0.18462	0.048893	0.14446
ROS1	8	0.22227	2.3103	0.026178	0.16393	0.020871	0.079728
EIF2AK1	8	0.22276	1.8107	0.026178	0.16393	0.070193	0.18303
GCK	8	0.2263	2.5713	0.020942	0.13675	0.010131	0.048529
PDK3	8	0.22844	2.8137	0.020942	0.13675	0.004897	0.030782
GSAP	8	0.23105	2.5283	0.019634	0.13158	0.011463	0.052925
NEK3	8	0.23241	2.3131	0.019634	0.13158	0.020718	0.079541
MAP4K1	8	0.23341	2.6897	0.018325	0.125	0.0071515	0.039881
MYLK	8	0.23423	2.4379	0.018325	0.125	0.014773	0.06134
CDKL1	8	0.23535	1.9844	0.017016	0.11927	0.047206	0.14199
CSNK1G2	8	0.23647	2.3647	0.017016	0.11927	0.018046	0.072949
MINK1	8	0.24079	2.1983	0.013089	0.098039	0.027928	0.098035
MOS	8	0.24095	2.5945	0.013089	0.098039	0.009474	0.047958
MARK3	8	0.24133	2.8943	0.013089	0.098039	0.0038002	0.025468
ADCK2	8	0.2417	2.1487	0.013089	0.098039	0.031656	0.10608
SNRK	8	0.24336	2.5474	0.013089	0.098039	0.010854	0.050564
ADPGK	8	0.2444	2.5818	0.013089	0.098039	0.0098277	0.04809
GSK3A	8	0.24668	2.5018	0.01178	0.094737	0.012358	0.054891
LIMK1	8	0.24791	2.7426	0.01178	0.094737	0.0060956	0.035015
CDK5	8	0.24862	3.0833	0.01178	0.094737	0.0020475	0.016294
FGFR3	8	0.25253	2.1977	0.0091623	0.077778	0.027973	0.098035
TAOK1	8	0.25268	2.3349	0.0091623	0.077778	0.019551	0.076599
MARK2	8	0.25767	2.9931	0.0091623	0.077778	0.0027615	0.020093
CDKL3	8	0.25926	2.1644	0.0091623	0.077778	0.030434	0.10288
LIMK2	8	0.26046	3.0392	0.0091623	0.077778	0.0023724	0.018125
MAP4K5	8	0.26285	2.4434	0.0091623	0.077778	0.01455	0.06082
DGKK	8	0.26406	2.8263	0.0065445	0.059524	0.0047085	0.029977
PRKAR1B	8	0.26607	3.074	0.0052356	0.048193	0.0021124	0.016638
STK26	8	0.26709	2.5753	0.0039267	0.036585	0.010017	0.048435
BMX	8	0.27062	2.7987	0.0039267	0.036585	0.0051309	0.03136
PLK5	8	0.27297	2.7852	0.0039267	0.036585	0.0053491	0.032434
PCK1	8	0.28032	2.5082	0.0039267	0.036585	0.012134	0.054854
CDK17	8	0.28422	2.6399	0.0039267	0.036585	0.0082922	0.044303
NEK5	8	0.28618	2.9574	0.0039267	0.036585	0.0031024	0.021407
PRKCQ	8	0.28899	2.8099	0.0026178	0.026316	0.0049557	0.030782
TRIB3	8	0.29493	3.1307	0.0026178	0.026316	0.0017439	0.014482
RIPK4	8	0.29523	3.1667	0.0013089	0.013699	0.0015417	0.013494
EPHA2	8	0.29755	2.9582	0.0013089	0.013699	0.0030941	0.021407
KDR	8	0.29837	1.483	0.0013089	0.013699	0.13809	0.28208
CROT	8	0.30055	2.3184	0.0013089	0.013699	0.02043	0.07884
ROCK1	8	0.30708	1.5309	0.0013089	0.013699	0.12581	0.26261
ROCK2	8	0.30863	3.3052	0.0013089	0.013699	0.00094913	0.0090642
EPHB6	8	0.30893	2.6714	0.0013089	0.013699	0.0075531	0.041515
STK24	8	0.3302	1.8791	0.0013089	0.013699	0.06023	0.16434
TNK2	8	0.35278	2.6832	0	0	0.0072921	0.040371
PIK3R3	8	0.35929	3.0213	0	0	0.0025165	0.018657
CSNK2A1	8	0.40079	2.8328	0	0	0.0046139	0.029622
NTPCR	8	0.40502	3.058	0	0	0.0022279	0.017193
GSK3B	8	0.40966	3.3145	0	0	0.0009181	0.0088789
STK11	8	0.41529	2.7676	0	0	0.0056475	0.033486
EIF2AK3	8	0.45922	3.0362	0	0	0.0023961	0.018125

## Sheet: OS-732
Gene	sgRNA	OS-732|beta	OS-732|z	OS-732|p-value	OS-732|fdr	OS-732|wald-p-value	OS-732|wald-fdr
PRKAR1A	8	-0.66377	-5.3827	0	0	7.3385e-08	2.3139e-05
PLK1	8	-0.6098	-5.5243	0	0	3.3072e-08	2.3139e-05
CDK1	8	-0.57777	-4.3689	0	0	1.249e-05	0.00055828
CDC7	8	-0.53849	-4.8343	0	0	1.3363e-06	0.00011344
AURKA	8	-0.50641	-3.4935	0	0	0.00047665	0.0086833
CDK2	8	-0.48331	-5.3441	0	0	9.086e-08	2.3139e-05
MTOR	8	-0.42648	-4.3397	0	0	1.4266e-05	0.00057363
CHEK1	8	-0.42518	-4.3575	0	0	1.3153e-05	0.00055828
TRRAP	8	-0.41781	-5.1799	0	0	2.2204e-07	4.2409e-05
CDK4	8	-0.40706	-4.9472	0	0	7.5272e-07	0.00010286
PRPF4B	8	-0.35395	-4.9335	0	0	8.0782e-07	0.00010286
NOL9	8	-0.34421	-3.694	0	0	0.00022079	0.0060243
BUB1B	8	-0.34163	-4.5507	0	0	5.347e-06	0.00031424
PDGFRA	8	-0.33882	-4.8765	0	0	1.0799e-06	0.00011153
PLK4	8	-0.33393	-4.4469	0	0	8.7131e-06	0.00044379
CDK9	8	-0.32444	-4.53	0	0	5.8987e-06	0.0003219
CSNK1A1	8	-0.32316	-4.7478	0	0	2.056e-06	0.00015708
AURKB	8	-0.32198	-4.861	0	0	1.1678e-06	0.00011153
TP53RK	8	-0.30428	-3.4247	0	0	0.00061559	0.010689
TPR	8	-0.30132	-4.1221	0	0	3.7538e-05	0.001434
FGFR1	8	-0.29933	-3.8847	0	0	0.00010246	0.0032618
EXOSC10	8	-0.29771	-3.7129	0	0	0.00020488	0.0057974
TLK2	8	-0.29479	-4.6795	0	0	2.8754e-06	0.00019971
CDK7	8	-0.28296	-3.0821	0	0	0.0020554	0.02122
CSNK2B	8	-0.26697	-3.9435	0	0	8.0288e-05	0.002667
CDK13	8	-0.26649	-4.6401	0	0	3.4831e-06	0.00022176
CDK6	8	-0.26583	-3.5152	0	0	0.00043936	0.0086069
ACTR2	8	-0.25469	-3.6485	0	0	0.00026382	0.0067185
VRK1	8	-0.2479	-3.3127	0.0026178	0.0625	0.0009241	0.013808
GUK1	8	-0.24597	-3.2968	0.0026178	0.0625	0.000978	0.013837
CLP1	8	-0.24431	-4.4319	0.0039267	0.078947	9.3401e-06	0.00044599
BRD4	8	-0.24109	-3.4527	0.0039267	0.078947	0.00055505	0.0098618
CDK12	8	-0.23651	-3.4083	0.0039267	0.078947	0.00065376	0.010858
SMG1	8	-0.22782	-3.4163	0.0052356	0.086957	0.00063473	0.010776
PDPK1	8	-0.22771	-4.0277	0.0052356	0.086957	5.6335e-05	0.0019564
MST1	8	-0.21215	-3.5814	0.0078534	0.12766	0.0003418	0.0077852
TAF1	8	-0.20954	-3.571	0.0091623	0.14286	0.00035564	0.0077852
TTK	8	-0.20594	-3.2014	0.010471	0.14286	0.0013674	0.017169
PI4KA	8	-0.20232	-3.7571	0.01178	0.14754	0.00017187	0.0052524
PKN2	8	-0.19318	-3.1343	0.017016	0.18841	0.0017225	0.019072
MAP3K2	8	-0.19237	-3.4932	0.017016	0.18841	0.00047736	0.0086833
NME1-NME2	8	-0.19002	-2.7999	0.018325	0.2	0.0051114	0.042913
HK2	8	-0.18857	-4.0364	0.020942	0.21053	5.4275e-05	0.0019564
MAP3K12	8	-0.18756	-3.2155	0.020942	0.21053	0.0013022	0.016863
BAZ1B	8	-0.18666	-3.5566	0.020942	0.21053	0.00037568	0.0079728
SRPK1	8	-0.18423	-3.3978	0.020942	0.21053	0.00067922	0.011041
PRKDC	8	-0.18359	-3.5906	0.022251	0.21519	0.00032993	0.0077852
ATR	8	-0.18247	-3.715	0.02356	0.21951	0.00020318	0.0057974
PGK1	8	-0.17899	-3.2007	0.030105	0.26136	0.0013708	0.017169
CKS1B	8	-0.1761	-3.3502	0.030105	0.26136	0.00080757	0.012592
DYRK1A	8	-0.17306	-3.3838	0.032723	0.2809	0.00071488	0.011379
SCYL1	8	-0.16936	-3.5193	0.036649	0.31111	0.00043275	0.0086069
RIOK1	8	-0.1687	-3.0141	0.037958	0.31522	0.0025773	0.024925
IRAK3	8	-0.16789	-3.1017	0.040576	0.32979	0.0019238	0.02063
NUP62	8	-0.16725	-2.7431	0.043194	0.34737	0.006086	0.049997
MASTL	8	-0.16144	-2.2953	0.048429	0.37624	0.021717	0.10774
CAMK2G	8	-0.16048	-2.9393	0.048429	0.37624	0.0032899	0.029226
PKM	8	-0.15975	-3.1694	0.051047	0.38235	0.0015274	0.017795
XRCC6BP1	8	-0.15717	-3.3028	0.052356	0.38462	0.00095722	0.013808
SRPK2	8	-0.157	-2.6343	0.052356	0.38462	0.0084308	0.059842
LMTK2	8	-0.15492	-2.8255	0.056283	0.40952	0.004721	0.040076
PIK3R4	8	-0.14798	-2.1716	0.061518	0.43519	0.029885	0.13352
STK11	8	-0.1441	-3.4932	0.070681	0.44615	0.00047734	0.0086833
MAP2K3	8	-0.14356	-3.1253	0.07199	0.44615	0.0017761	0.019385
PIK3C3	8	-0.1409	-2.2896	0.075916	0.44615	0.022046	0.10777
CALM1	8	-0.13998	-3.3083	0.078534	0.44776	0.00093858	0.013808
DOLK	8	-0.1359	-3.5702	0.089005	0.49635	0.00035665	0.0077852
EPHA5	8	-0.13438	-2.6643	0.092932	0.5035	0.0077156	0.058624
FXN	8	-0.13279	-2.5222	0.094241	0.5035	0.011661	0.071845
CLK1	8	-0.13249	-2.5671	0.094241	0.5035	0.010256	0.066403
MAP3K19	8	-0.13083	-2.6291	0.096859	0.51316	0.0085608	0.059842
NME2	8	-0.12979	-3.1662	0.098168	0.51316	0.0015444	0.017795
PRKAG1	8	-0.12792	-2.6559	0.10209	0.51316	0.0079093	0.058624
HUS1	8	-0.12738	-3.2726	0.10471	0.51948	0.0010657	0.014803
RIOK2	8	-0.12598	-2.1631	0.10602	0.52201	0.030536	0.13485
ATMIN	8	-0.12473	-2.5509	0.10864	0.52201	0.010746	0.06785
DCK	8	-0.12465	-2.3821	0.10864	0.52201	0.017214	0.095299
PAK2	8	-0.12173	-2.374	0.11649	0.54268	0.017597	0.096722
TRPM7	8	-0.12135	-2.2964	0.1178	0.54545	0.021656	0.10774
MAPK6	8	-0.11894	-2.3198	0.12958	0.57062	0.02035	0.10433
PANK3	8	-0.11717	-2.2322	0.13613	0.57377	0.025604	0.11855
ROCK1	8	-0.11436	-2.2878	0.14005	0.58152	0.022147	0.10777
AK4	8	-0.11292	-2.0071	0.14529	0.59043	0.044742	0.16674
LTK	8	-0.1127	-2.722	0.14529	0.59043	0.0064886	0.051106
LAMTOR3	8	-0.11263	-2.3619	0.1466	0.59067	0.018181	0.097819
RP2	8	-0.11065	-1.9092	0.15576	0.60081	0.056236	0.19577
CDK11B	8	-0.10986	-1.6699	0.15969	0.60081	0.094931	0.25903
MAP4K4	8	-0.109	-2.2766	0.15969	0.60081	0.022808	0.10959
FRK	8	-0.1084	-2.6238	0.1623	0.60081	0.0086943	0.059842
RYK	8	-0.1046	-2.2695	0.17408	0.60081	0.023236	0.11026
RPS6KB1	8	-0.10284	-1.1288	0.17801	0.60081	0.259	0.48067
RPS6KB2	8	-0.10268	-2.0474	0.17801	0.60081	0.040616	0.15995
DGKA	8	-0.10225	-3.0486	0.18063	0.60081	0.002299	0.022811
RAF1	8	-0.102	-2.1416	0.18194	0.60081	0.032222	0.13987
ROR2	8	-0.10174	-2.1044	0.18194	0.60081	0.035342	0.14795
MARK3	8	-0.10142	-2.6466	0.18194	0.60081	0.0081298	0.058624
NME1	8	-0.10124	-2.5946	0.18325	0.60081	0.0094713	0.062922
ACVR1B	8	-0.10102	-2.5576	0.18325	0.60081	0.010541	0.067672
STK19	8	-0.10021	-2.3174	0.18717	0.60081	0.020485	0.10433
NEK2	8	-0.099938	-1.7165	0.18848	0.60081	0.086072	0.2487
BUB1	8	-0.099824	-1.8462	0.18979	0.60081	0.064861	0.2096
STK3	8	-0.099574	-2.9957	0.18979	0.60081	0.0027382	0.025836
WEE1	8	-0.099453	-1.4985	0.18979	0.60081	0.134	0.32397
TSSK1B	8	-0.098879	-2.57	0.19241	0.60081	0.01017	0.066403
MPP3	8	-0.097855	-2.0419	0.19764	0.60311	0.04116	0.16044
MELK	8	-0.096748	-2.3657	0.20288	0.60311	0.017998	0.097819
GSAP	8	-0.096342	-2.3128	0.20288	0.60311	0.020732	0.10461
GSG2	8	-0.096075	-2.9417	0.2055	0.60853	0.0032643	0.029226
PRKAA1	8	-0.095929	-1.6722	0.20812	0.61132	0.094494	0.25903
BRDT	8	-0.095717	-1.3092	0.21073	0.61132	0.19045	0.39864
TGFBR3	8	-0.095518	-2.1033	0.21073	0.61132	0.035437	0.14795
MAST2	8	-0.094918	-2.008	0.21204	0.61132	0.04464	0.16674
PLAU	8	-0.094326	-2.6096	0.21466	0.61654	0.0090645	0.061285
CDK14	8	-0.092079	-1.8451	0.22906	0.625	0.06502	0.2096
TAF9	8	-0.091566	-2.2005	0.22906	0.625	0.027771	0.12629
CLK2	8	-0.090995	-2.1329	0.23298	0.63158	0.032935	0.14216
MAP3K1	8	-0.090663	-2.2518	0.23429	0.63158	0.024338	0.11478
MYLK2	8	-0.089371	-1.9701	0.23953	0.63322	0.048824	0.17679
YES1	8	-0.088871	-1.8627	0.24346	0.63918	0.062498	0.20608
ERBB2	8	-0.088554	-1.9564	0.24346	0.63918	0.050422	0.18171
DYRK2	8	-0.087828	-1.9804	0.25131	0.65306	0.047658	0.17505
DGKH	8	-0.0878	-1.7778	0.25131	0.65306	0.075442	0.22872
TGFBR2	8	-0.087685	-1.9233	0.25262	0.6532	0.054443	0.19216
PGM2L1	8	-0.087374	-2.1214	0.25393	0.6532	0.033887	0.14463
STK17B	8	-0.087129	-1.8466	0.25393	0.6532	0.064805	0.2096
ZAP70	8	-0.085831	-1.8016	0.2644	0.66667	0.071611	0.22331
CDKL4	8	-0.084922	-2.3114	0.26702	0.67105	0.020813	0.10461
TTBK1	8	-0.084202	-1.8665	0.27487	0.68404	0.061967	0.20608
ICK	8	-0.083835	-2.5017	0.28141	0.69132	0.01236	0.075546
CDK11A	8	-0.082377	-1.3533	0.29581	0.70769	0.17596	0.38344
KIT	8	-0.082317	-2.0808	0.29581	0.70769	0.037451	0.1555
RPS6KA4	8	-0.082217	-1.2309	0.29581	0.70769	0.21836	0.42913
PTK2	8	-0.081935	-1.9528	0.29974	0.70769	0.05084	0.18236
PIP4K2C	8	-0.081819	-1.8298	0.29974	0.70769	0.067277	0.21395
GAK	8	-0.08149	-1.6173	0.30366	0.71166	0.10582	0.27687
STRADB	8	-0.080732	-2.7314	0.31152	0.7234	0.0063075	0.050198
NEK10	8	-0.080666	-1.8682	0.31152	0.7234	0.061739	0.20608
CDKL1	8	-0.080548	-1.7081	0.31414	0.72727	0.087615	0.25109
ILK	8	-0.080401	-2.0641	0.31675	0.73112	0.039005	0.15851
RIOK3	8	-0.080012	-1.3094	0.32068	0.73574	0.1904	0.39864
MVK	8	-0.079972	-2.1267	0.32068	0.73574	0.033444	0.14355
CDK18	8	-0.079736	-1.6581	0.32461	0.73591	0.097299	0.26175
TYRO3	8	-0.079165	-3.1874	0.32853	0.7426	0.0014355	0.017334
ITPKA	8	-0.075547	-2.0531	0.34948	0.77168	0.040058	0.15988
CALM3	8	-0.075174	-2.0508	0.35209	0.77273	0.040286	0.15988
ETNK2	8	-0.075018	-1.6911	0.35209	0.77273	0.090824	0.25436
AK5	8	-0.074432	-1.9	0.35733	0.77337	0.057439	0.19857
EIF2AK2	8	-0.073647	-1.4678	0.36126	0.77966	0.14215	0.33624
PAPSS1	8	-0.073155	-0.74085	0.36518	0.78151	0.45879	0.6736
PIP4K2B	8	-0.072974	-1.6662	0.3678	0.78492	0.095675	0.2598
ADCK2	8	-0.07189	-1.4357	0.38089	0.79292	0.15108	0.35192
NPR2	8	-0.071564	-1.9401	0.3822	0.79348	0.052364	0.18694
MYLK3	8	-0.070837	-2.017	0.38743	0.79947	0.043697	0.16527
GNE	8	-0.07056	-1.6235	0.38874	0.79947	0.10449	0.27433
ALPK2	8	-0.070429	-1.7052	0.39136	0.79947	0.08816	0.25132
PLK3	8	-0.070371	-1.6019	0.39136	0.79947	0.10919	0.28031
DYRK3	8	-0.070255	-2.2232	0.39529	0.80159	0.026199	0.12058
PAK1	8	-0.070211	-2.0535	0.39529	0.80159	0.040027	0.15988
NME5	8	-0.069396	-1.6076	0.3966	0.80159	0.10791	0.28015
NUAK2	8	-0.069238	-1.7592	0.3966	0.80159	0.078539	0.23348
MPP5	8	-0.069066	-1.5303	0.40052	0.80739	0.12594	0.30996
PRKACB	8	-0.068751	-1.849	0.40314	0.81053	0.06446	0.2096
CKMT2	8	-0.068076	-1.1179	0.40707	0.81088	0.26362	0.48149
NEK8	8	-0.067561	-0.91444	0.40838	0.81088	0.36049	0.58474
PI4K2A	8	-0.067379	-1.7074	0.40969	0.81088	0.087749	0.25109
PIK3R1	8	-0.06712	-1.5334	0.4123	0.81186	0.12518	0.30996
PPIP5K1	8	-0.066075	-1.7613	0.42932	0.83879	0.078186	0.23348
PRKCQ	8	-0.065596	-1.796	0.43455	0.83879	0.072492	0.22423
PHKB	8	-0.06449	-1.4948	0.44372	0.84406	0.13498	0.32429
PSKH1	8	-0.064029	-1.2671	0.44503	0.84406	0.20512	0.4179
ACVRL1	8	-0.063676	-1.6745	0.44634	0.84406	0.094041	0.25903
IGF1R	8	-0.063618	-1.7154	0.44634	0.84406	0.086265	0.2487
MAST4	8	-0.063059	-1.7521	0.44634	0.84406	0.079759	0.23618
DSTYK	8	-0.062757	-1.5298	0.44895	0.84483	0.12607	0.30996
LRPPRC	8	-0.062728	-2.0295	0.44895	0.84483	0.042408	0.16119
DCAKD	8	-0.062271	-1.483	0.45026	0.84521	0.13806	0.33066
TESK1	8	-0.061339	-1.4118	0.46466	0.84964	0.15801	0.36036
TRIB2	8	-0.061163	-1.3358	0.46597	0.84964	0.1816	0.38887
TWF1	8	-0.060536	-1.6539	0.4712	0.85308	0.098145	0.2631
PIP5K1A	8	-0.060002	-1.458	0.47906	0.85403	0.14485	0.34156
CKMT1A	8	-0.059741	-0.79006	0.47906	0.85403	0.42949	0.64848
CAMK2B	8	-0.059228	-1.1526	0.48298	0.85403	0.24908	0.46974
PI4KB	8	-0.058851	-1.1188	0.4856	0.85403	0.26324	0.48149
LIMK1	8	-0.057944	-1.689	0.5	0.85403	0.091224	0.25436
WNK4	8	-0.057688	-1.1513	0.50262	0.85403	0.24963	0.46974
PHKG1	8	-0.057583	-1.6931	0.50262	0.85403	0.090428	0.25436
MAP3K7	8	-0.057082	-1.0804	0.50262	0.85403	0.27999	0.50213
VRK2	8	-0.056828	-1.2285	0.50524	0.85403	0.21928	0.42956
ROR1	8	-0.056659	-1.2809	0.50654	0.85403	0.20024	0.41014
IPMK	8	-0.056593	-1.2653	0.50654	0.85403	0.20578	0.41793
BMPR1B	8	-0.056317	-1.5875	0.50654	0.85403	0.11239	0.28485
PRKRA	8	-0.056072	-1.1688	0.51047	0.85403	0.24248	0.46468
BMP2K	8	-0.056018	-1.1585	0.51178	0.85403	0.24665	0.46889
ADK	8	-0.055413	-1.2975	0.51571	0.85466	0.19448	0.4042
ADRBK1	8	-0.054623	-2.1191	0.5288	0.86882	0.034082	0.14466
SBK1	8	-0.054299	-2.0391	0.53141	0.87124	0.041438	0.1607
PFKFB1	8	-0.053686	-1.3905	0.53796	0.87821	0.16438	0.36937
FER	8	-0.052826	-1.3855	0.54581	0.88535	0.16591	0.37063
FGGY	8	-0.051863	-1.0844	0.55759	0.89873	0.2782	0.5001
GTF2H1	8	-0.05181	-1.8751	0.5589	0.89895	0.060773	0.20454
CSNK2A1	8	-0.051009	-1.3303	0.56937	0.91387	0.18342	0.39034
BMPR1A	8	-0.0498	-1.2112	0.58115	0.91942	0.22582	0.44011
GK2	8	-0.049714	-1.2695	0.58115	0.91942	0.20427	0.41728
MOK	8	-0.049622	-1.0292	0.58115	0.91942	0.3034	0.52681
MAPKAPK2	8	-0.049574	-1.7791	0.58115	0.91942	0.075225	0.22872
STK40	8	-0.049443	-1.3152	0.58246	0.91942	0.18845	0.39773
PDK1	8	-0.049428	-0.87438	0.58246	0.91942	0.38191	0.60359
CDK15	8	-0.048482	-1.2959	0.59555	0.93238	0.195	0.4042
TEK	8	-0.048109	-0.84666	0.59817	0.93265	0.39719	0.61179
ACVR2B	8	-0.048106	-1.5866	0.59817	0.93265	0.1126	0.28485
NRBP1	8	-0.048	-1.5849	0.60079	0.93293	0.11298	0.28488
MAGI3	8	-0.047343	-1.061	0.60864	0.93373	0.2887	0.51393
ULK2	8	-0.04732	-1.3625	0.60864	0.93373	0.17305	0.37991
RIPK2	8	-0.047204	-0.9931	0.60864	0.93373	0.32066	0.54321
PACSIN1	8	-0.047102	-1.3022	0.61126	0.93587	0.19283	0.40252
BMPR2	8	-0.046904	-0.56032	0.61257	0.936	0.57526	0.75
ITK	8	-0.045981	-1.0681	0.62565	0.93798	0.28546	0.50956
COASY	8	-0.045915	-0.86822	0.62696	0.93798	0.38528	0.60442
COL4A3BP	8	-0.045823	-1.6903	0.62827	0.93798	0.090962	0.25436
KSR1	8	-0.045597	-1.7252	0.63089	0.93798	0.084494	0.24714
IP6K1	8	-0.045453	-1.3383	0.63351	0.93798	0.18081	0.38887
KHK	8	-0.045438	-0.97933	0.63351	0.93798	0.32742	0.54857
TSSK3	8	-0.045076	-1.3177	0.63482	0.9381	0.18761	0.39706
MYO3B	8	-0.044316	-1.3608	0.64267	0.94543	0.17358	0.37999
RPS6KL1	8	-0.04348	-1.3929	0.65052	0.94543	0.16364	0.36891
HK1	8	-0.043398	-1.2547	0.65183	0.94543	0.2096	0.4203
FASTKD1	8	-0.043105	-0.98941	0.65445	0.94543	0.32246	0.54505
C17orf75	8	-0.042626	-0.98794	0.65576	0.94543	0.32318	0.54505
MAP3K11	8	-0.041945	-1.1202	0.66754	0.94543	0.26262	0.48149
PTK7	8	-0.041918	-1.102	0.66754	0.94543	0.27044	0.48962
AK9	8	-0.041818	-0.89104	0.66754	0.94543	0.37291	0.59478
MINK1	8	-0.041086	-1.2849	0.6767	0.94543	0.19884	0.41014
TNNI3K	8	-0.039975	-1.1632	0.68455	0.94543	0.24477	0.46751
AMHR2	8	-0.039685	-1.1154	0.68586	0.94543	0.26469	0.48149
MAPK9	8	-0.039513	-1.4015	0.68979	0.94543	0.16106	0.36512
ERBB3	8	-0.039349	-1.2431	0.69372	0.94543	0.21383	0.42655
PDGFRL	8	-0.039174	-1.0553	0.69634	0.94543	0.29127	0.51393
IP6K2	8	-0.03899	-1.3648	0.69634	0.94543	0.17232	0.3794
TGFBR1	8	-0.038606	-0.70228	0.7055	0.94543	0.48251	0.68392
PDK2	8	-0.038121	-1.0469	0.71204	0.94543	0.29512	0.51953
SCYL2	8	-0.037904	-0.85483	0.71335	0.94543	0.39265	0.60881
LCK	8	-0.037859	-0.86236	0.71335	0.94543	0.38849	0.60697
UHMK1	8	-0.037838	-1.2336	0.71335	0.94543	0.21735	0.42913
STK31	8	-0.037432	-0.74089	0.71728	0.94543	0.45876	0.6736
LYN	8	-0.037244	-1.0561	0.72251	0.94543	0.2909	0.51393
CSNK2A2	8	-0.036742	-1.1888	0.72775	0.94543	0.2345	0.45128
DGKG	8	-0.03648	-0.92536	0.73429	0.94543	0.35478	0.57917
IP6K3	8	-0.036435	-0.85362	0.7356	0.94543	0.39332	0.60881
ERN1	8	-0.036374	-0.82992	0.73691	0.94543	0.40658	0.6236
KDR	8	-0.036065	-1.0554	0.74215	0.94543	0.29123	0.51393
FASTKD2	8	-0.035994	-0.85766	0.74215	0.94543	0.39108	0.60881
LATS2	8	-0.035701	-1.1531	0.74607	0.94543	0.24887	0.46974
CROT	8	-0.035522	-1.1287	0.74738	0.94543	0.25903	0.48067
RFK	8	-0.03516	-0.85301	0.75262	0.94543	0.39365	0.60881
CAMK1G	8	-0.035092	-0.90218	0.75393	0.94543	0.36696	0.58882
TKFC	8	-0.034885	-1.1321	0.75785	0.94543	0.25758	0.48067
MAPK14	8	-0.034785	-0.73261	0.75916	0.94543	0.4638	0.67504
AAK1	8	-0.034751	-0.67235	0.75916	0.94543	0.50136	0.69841
MAP4K3	8	-0.034683	-0.98409	0.75916	0.94543	0.32507	0.54583
PIM2	8	-0.034367	-1.0313	0.7644	0.94543	0.30242	0.5263
MAPK1	8	-0.034174	-0.67651	0.76702	0.94543	0.49872	0.69841
PRKACA	8	-0.034003	-0.94743	0.76832	0.94543	0.34342	0.56975
PAPSS2	8	-0.033724	-1.4809	0.77094	0.94543	0.13862	0.33096
CDK10	8	-0.033549	-0.72554	0.77094	0.94543	0.46812	0.67504
CERK	8	-0.033534	-0.8206	0.77094	0.94543	0.41188	0.62809
SNRK	8	-0.033255	-0.79225	0.77225	0.94551	0.42822	0.64783
ARSG	8	-0.032791	-0.74277	0.77618	0.94637	0.45762	0.6736
CDKL2	8	-0.03237	-0.70308	0.78141	0.94637	0.482	0.68392
CAMK4	8	-0.032292	-0.731	0.78141	0.94637	0.46478	0.67504
CAMK2A	8	-0.032191	-0.90559	0.78272	0.94637	0.36515	0.58849
PRKCH	8	-0.031934	-0.84502	0.78534	0.94637	0.3981	0.61197
MARK2	8	-0.031603	-0.87352	0.79319	0.94984	0.38238	0.60359
ADRBK2	8	-0.031244	-0.99732	0.79581	0.95	0.31861	0.54321
MAPK13	8	-0.031035	-0.82866	0.79712	0.95008	0.4073	0.6236
CDKL3	8	-0.030771	-0.67032	0.80105	0.95179	0.50265	0.69841
PPIP5K2	8	-0.030454	-0.76398	0.81414	0.95872	0.44488	0.66724
GLYCTK	8	-0.030441	-0.76163	0.81545	0.95872	0.44628	0.66724
FLT3	8	-0.030196	-0.67514	0.81675	0.95872	0.49958	0.69841
AKT3	8	-0.029945	-0.93308	0.82068	0.95872	0.35078	0.57511
STK32B	8	-0.029744	-0.60235	0.8233	0.95884	0.54694	0.72612
ACVR2A	8	-0.029046	-0.45065	0.82592	0.95897	0.65224	0.81959
DDR2	8	-0.028578	-0.55008	0.82984	0.95915	0.58227	0.75526
CAMKV	8	-0.02807	-0.71191	0.83639	0.9638	0.47652	0.68049
MST1R	8	-0.027321	-0.65827	0.84555	0.97289	0.51037	0.7051
ARAF	8	-0.027106	-0.90798	0.84817	0.97444	0.36389	0.58796
MAP3K8	8	-0.026712	-0.78002	0.8534	0.97612	0.43538	0.65478
UCK1	8	-0.026529	-0.72725	0.85733	0.97612	0.46708	0.67504
AK2	8	-0.026358	-0.92669	0.85864	0.97612	0.35409	0.57917
STK33	8	-0.025897	-0.59874	0.86257	0.97612	0.54935	0.72612
ALPK1	8	-0.025457	-0.7134	0.87173	0.97612	0.4756	0.68045
STK39	8	-0.02509	-0.67849	0.87827	0.97612	0.49746	0.69841
TBK1	8	-0.025006	-0.6209	0.87827	0.97612	0.53467	0.72098
NEK3	8	-0.024793	-0.87206	0.8822	0.97612	0.38318	0.6036
DGKE	8	-0.024678	-0.60293	0.8822	0.97612	0.54656	0.72612
BRAF	8	-0.024641	-0.56784	0.88351	0.97612	0.57014	0.7446
PCK2	8	-0.024396	-0.62834	0.88743	0.97612	0.52978	0.71637
BRD2	8	-0.024086	-0.74116	0.89005	0.97612	0.4586	0.6736
TWF2	8	-0.02406	-0.68188	0.89005	0.97612	0.49531	0.69691
SLK	8	-0.023882	-0.76263	0.89136	0.97612	0.44568	0.66724
MAP2K1	8	-0.023647	-0.74927	0.89267	0.97612	0.45369	0.6736
ABL2	8	-0.023605	-0.60012	0.89529	0.97612	0.54843	0.72612
NEK9	8	-0.023459	-0.45766	0.8966	0.97612	0.6472	0.81626
CAMK2D	8	-0.023063	-0.90422	0.90183	0.97612	0.36588	0.58849
CMPK1	8	-0.022739	-0.88286	0.90445	0.97612	0.37731	0.5993
FLT1	8	-0.022687	-0.50487	0.90445	0.97612	0.61365	0.78585
ERBB4	8	-0.022359	-1.0362	0.90707	0.97612	0.3001	0.52467
PMVK	8	-0.022321	-0.64769	0.90838	0.97612	0.51718	0.70811
PXK	8	-0.021612	-0.72734	0.91754	0.97905	0.46702	0.67504
RAB11FIP5	8	-0.02156	-0.65024	0.91754	0.97905	0.51554	0.70811
TSSK2	8	-0.021188	-0.59011	0.92408	0.98056	0.55512	0.73249
PHKG2	8	-0.021024	-0.99736	0.92539	0.98058	0.31859	0.54321
CAMK1	8	-0.020833	-0.46945	0.93063	0.98077	0.63875	0.81064
TLK1	8	-0.020603	-0.93772	0.93194	0.98077	0.34839	0.57364
CHUK	8	-0.020266	-0.65298	0.93455	0.98077	0.51377	0.70724
MAP3K14	8	-0.01949	-0.39173	0.94764	0.98907	0.69526	0.84414
FASTKD5	8	-0.019087	-0.64493	0.95026	0.9891	0.51897	0.70893
EPHA6	8	-0.01891	-0.19254	0.95026	0.9891	0.84732	0.92825
PRKCD	8	-0.017966	-0.52968	0.95681	0.99063	0.59633	0.77089
IPPK	8	-0.017778	-0.61373	0.95812	0.99063	0.5394	0.7246
HKDC1	8	-0.017757	-0.70864	0.95942	0.99063	0.47855	0.68211
IGFN1	8	-0.01761	-0.74043	0.95942	0.99063	0.45904	0.6736
SPEG	8	-0.017288	-0.51775	0.96073	0.99063	0.60463	0.77898
TTN	8	-0.016966	-0.42311	0.96466	0.99063	0.67222	0.83102
DGUOK	8	-0.016652	-0.39155	0.96728	0.99063	0.69539	0.84414
SIK2	8	-0.016575	-0.42765	0.96859	0.99063	0.66891	0.83102
HCK	8	-0.016417	-0.5466	0.96859	0.99063	0.58465	0.75707
TNK1	8	-0.016302	-0.63576	0.96859	0.99063	0.52494	0.71361
CSF1R	8	-0.016272	-0.35691	0.96859	0.99063	0.72116	0.85687
STK26	8	-0.016171	-0.37608	0.97251	0.99067	0.70686	0.84778
HIPK2	8	-0.015775	-0.42567	0.97906	0.99336	0.67035	0.83102
ULK4	8	-0.015454	-0.40476	0.9856	0.99472	0.68565	0.84177
PFKP	8	-0.015125	-0.50014	0.99215	0.99606	0.61698	0.78693
MAPK10	8	-0.015031	-0.43769	0.99215	0.99606	0.66161	0.82729
PBK	8	-0.01497	-0.31575	0.99346	0.99606	0.75219	0.88276
GALK1	8	-0.014929	-0.60761	0.99346	0.99606	0.54345	0.7246
PIM1	8	-0.014704	-0.44195	0.99607	0.99607	0.65853	0.82577
PRKG1	8	-0.01378	-0.39061	0.99476	0.99607	0.69609	0.84414
CSNK1E	8	-0.013567	-0.39796	0.99215	0.99606	0.69066	0.84345
WNK1	8	-0.013401	-0.29687	0.9856	0.99472	0.76657	0.89141
JAK3	8	-0.013257	-0.34371	0.98168	0.99338	0.73106	0.8646
ALDH18A1	8	-0.013029	-0.28369	0.98168	0.99338	0.77665	0.8992
NMRK1	8	-0.012793	-0.32476	0.97775	0.99335	0.74536	0.87744
TEX14	8	-0.012472	-0.42491	0.97382	0.99068	0.6709	0.83102
NME9	8	-0.0124	-0.45833	0.97251	0.99067	0.64671	0.81626
OSR1	8	-0.012305	-0.34179	0.9712	0.99067	0.73251	0.86497
PRKAA2	8	-0.011461	-0.39828	0.96597	0.99063	0.69043	0.84345
JAK1	8	-0.010822	-0.58808	0.95419	0.99063	0.55648	0.73302
NTRK2	8	-0.0098357	-0.26905	0.93848	0.98085	0.78789	0.90382
JAK2	8	-0.0096501	-0.23992	0.93848	0.98085	0.81039	0.91204
ACVR1C	8	-0.0095781	-0.27968	0.93717	0.98085	0.77972	0.89986
AK1	8	-0.0093108	-0.30275	0.93455	0.98077	0.76208	0.88788
PSKH2	8	-0.0091586	-0.23719	0.93455	0.98077	0.81251	0.91204
STRADA	8	-0.0089092	-0.40514	0.92932	0.98077	0.68537	0.84177
PLK2	8	-0.0088341	-0.30238	0.9267	0.98061	0.76236	0.88788
PRKD1	8	-0.0085611	-0.21552	0.92277	0.98053	0.82936	0.91831
SH3BP5	8	-0.0083271	-0.23661	0.92016	0.97911	0.81296	0.91204
CDC42BPA	8	-0.008141	-0.21896	0.91885	0.97908	0.82668	0.91787
INSRR	8	-0.0080048	-0.23321	0.91754	0.97905	0.8156	0.91233
ACVR1	8	-0.0074556	-0.261	0.9123	0.97756	0.79409	0.9055
MUSK	8	-0.0073531	-0.18252	0.90969	0.97612	0.85517	0.93254
STYK1	8	-0.0071875	-0.21757	0.90969	0.97612	0.82777	0.91787
CDK5R1	8	-0.0070499	-0.23953	0.90969	0.97612	0.81069	0.91204
MAPK8	8	-0.0065122	-0.19159	0.90576	0.97612	0.84806	0.92825
DCLK2	8	-0.0063674	-0.20619	0.90576	0.97612	0.83664	0.92212
NPR1	8	-0.0062123	-0.13173	0.90576	0.97612	0.8952	0.94701
MET	8	-0.0060568	-0.17555	0.90183	0.97612	0.86065	0.93268
PRKAR2B	8	-0.0059412	-0.28196	0.90052	0.97612	0.77798	0.8992
CDC42BPG	8	-0.0058517	-0.17916	0.90052	0.97612	0.85781	0.93268
TSSK4	8	-0.0057266	-0.21038	0.89921	0.97612	0.83337	0.92008
CDK17	8	-0.0051455	-0.12264	0.89398	0.97612	0.90239	0.94701
FGFR4	8	-0.0050302	-0.12188	0.89267	0.97612	0.903	0.94701
PAK4	8	-0.0050084	-0.12535	0.89267	0.97612	0.90025	0.94701
SIK3	8	-0.0049386	-0.14682	0.89136	0.97612	0.88327	0.94645
MAP4K5	8	-0.0048167	-0.16664	0.89136	0.97612	0.86765	0.9376
ERN2	8	-0.0046774	-0.18192	0.88743	0.97612	0.85565	0.93254
CERKL	8	-0.0046719	-0.15207	0.88743	0.97612	0.87913	0.94467
IRAK1	8	-0.0046469	-0.12678	0.88743	0.97612	0.89911	0.94701
MAPK7	8	-0.0043255	-0.10419	0.87827	0.97612	0.91702	0.94933
PIK3C2B	8	-0.0042414	-0.13253	0.87696	0.97612	0.89456	0.94701
SEPHS2	8	-0.0036395	-0.1371	0.86518	0.97612	0.89095	0.94701
DGKD	8	-0.0035161	-0.13939	0.86257	0.97612	0.88914	0.94701
HIPK3	8	-0.0033512	-0.13323	0.86126	0.97612	0.89401	0.94701
CRKL	8	-0.0033127	-0.10141	0.86126	0.97612	0.91923	0.95033
OBSCN	8	-0.0026913	-0.12109	0.85079	0.97598	0.90362	0.94701
DLG1	8	-0.0019308	-0.061622	0.83377	0.96224	0.95086	0.97736
KIAA1804	8	-0.001641	-0.041526	0.82984	0.95915	0.96688	0.98493
RPS6KA3	8	-0.0015127	-0.030224	0.82984	0.95915	0.97589	0.98819
DGKK	8	-0.0012142	-0.033149	0.82592	0.95897	0.97356	0.98778
SYK	8	-0.00098004	-0.034546	0.8233	0.95884	0.97244	0.98778
PKLR	8	-0.00081177	-0.02313	0.82068	0.95872	0.98155	0.99057
MKNK1	8	-0.00070346	-0.02778	0.82068	0.95872	0.97784	0.98819
CPNE3	8	-0.00069056	-0.020793	0.82068	0.95872	0.98341	0.99057
EIF2AK4	8	-0.00052855	-0.016626	0.81806	0.95872	0.98673	0.99193
LRRK2	8	-0.00034331	-0.007162	0.81545	0.95872	0.99429	0.9969
GCK	8	-0.00030297	-0.0084146	0.81545	0.95872	0.99329	0.9969
GUCY2F	8	-0.00011964	-0.0036184	0.81414	0.95872	0.99711	0.99842
Non-Targeting	100	0	0	0.010471	0.14286	1	1
MAP3K9	8	0.00071817	0.019946	0.80105	0.95179	0.98409	0.99057
SLAMF6	8	0.0011594	0.029236	0.79581	0.95	0.97668	0.98819
CAMKK2	8	0.0013111	0.046387	0.79058	0.94819	0.963	0.98236
IKBKB	8	0.0016396	0.046297	0.78796	0.94654	0.96307	0.98236
EGFR	8	0.0016479	0.046292	0.78796	0.94654	0.96308	0.98236
NIM1K	8	0.0019224	0.035155	0.78534	0.94637	0.97196	0.98778
CKM	8	0.0019884	0.047641	0.78403	0.94637	0.962	0.98236
ITPKB	8	0.0019935	0.05268	0.78403	0.94637	0.95799	0.98236
IKBKE	8	0.0022663	0.068748	0.78141	0.94637	0.94519	0.97321
ANKK1	8	0.0024867	0.072753	0.7788	0.94637	0.942	0.97124
CDC42BPB	8	0.0028453	0.12838	0.76963	0.94543	0.89785	0.94701
BRSK2	8	0.00318	0.1152	0.7644	0.94543	0.90828	0.94808
PIK3R5	8	0.0032088	0.1151	0.7644	0.94543	0.90837	0.94808
MPP6	8	0.0032582	0.060482	0.7644	0.94543	0.95177	0.97736
DAPK3	8	0.0032632	0.11657	0.7644	0.94543	0.9072	0.94808
ROCK2	8	0.0033363	0.12648	0.7644	0.94543	0.89935	0.94701
MLKL	8	0.0033413	0.10773	0.7644	0.94543	0.91421	0.94933
PTK2B	8	0.0033891	0.10486	0.7644	0.94543	0.91649	0.94933
FASTK	8	0.0035026	0.13253	0.7644	0.94543	0.89456	0.94701
FYN	8	0.0035747	0.13126	0.76309	0.94543	0.89557	0.94701
CAD	8	0.0036533	0.1098	0.76309	0.94543	0.91256	0.94933
DGKI	8	0.0041028	0.11119	0.76047	0.94543	0.91147	0.94933
NTRK3	8	0.0041657	0.10588	0.76047	0.94543	0.91568	0.94933
TYK2	8	0.0043842	0.15736	0.75916	0.94543	0.87496	0.94259
TESK2	8	0.0046228	0.14202	0.75524	0.94543	0.88706	0.94701
PIP5K1B	8	0.0048435	0.14095	0.75	0.94543	0.88791	0.94701
CD2	8	0.0051481	0.18536	0.74738	0.94543	0.85295	0.93227
AK7	8	0.0054179	0.093683	0.74215	0.94543	0.92536	0.95537
TAOK3	8	0.0054911	0.17597	0.74084	0.94543	0.86032	0.93268
TK2	8	0.0057992	0.17722	0.73822	0.94543	0.85934	0.93268
SRC	8	0.005998	0.24413	0.73691	0.94543	0.80713	0.91204
CKMT1B	8	0.0060725	0.15931	0.7356	0.94543	0.87343	0.94251
STK36	8	0.006159	0.14704	0.73298	0.94543	0.8831	0.94645
TIE1	8	0.0064717	0.22544	0.72906	0.94543	0.82164	0.91547
TBCK	8	0.0069399	0.23889	0.72251	0.94543	0.81119	0.91204
EIF2AK3	8	0.0071256	0.17142	0.7199	0.94543	0.8639	0.93487
RET	8	0.0075448	0.15608	0.71597	0.94543	0.87597	0.94259
DAPK1	8	0.0078502	0.19409	0.71204	0.94543	0.8461	0.92825
MKNK2	8	0.0080897	0.22596	0.70942	0.94543	0.82124	0.91547
LIMK2	8	0.0083435	0.26232	0.70681	0.94543	0.79308	0.9055
CLK3	8	0.0085919	0.21336	0.70681	0.94543	0.83104	0.91884
MAST1	8	0.0086167	0.2237	0.70681	0.94543	0.82299	0.91547
DDR1	8	0.0086706	0.24642	0.7055	0.94543	0.80536	0.91204
DCLK3	8	0.0091808	0.27466	0.70026	0.94543	0.78358	0.90159
WNK3	8	0.0092685	0.40372	0.70026	0.94543	0.68642	0.84177
PRKG2	8	0.0092942	0.19502	0.70026	0.94543	0.84538	0.92825
CHKA	8	0.0097175	0.23349	0.69895	0.94543	0.81538	0.91233
NTPCR	8	0.009757	0.24434	0.69895	0.94543	0.80697	0.91204
PKN3	8	0.0097825	0.43326	0.69764	0.94543	0.66483	0.82859
MAK	8	0.0098499	0.20493	0.69634	0.94543	0.83763	0.92212
SGK1	8	0.010054	0.25258	0.69503	0.94543	0.80059	0.91155
PRKAB2	8	0.010216	0.28284	0.69372	0.94543	0.7773	0.8992
ITPK1	8	0.010369	0.36436	0.69241	0.94543	0.71559	0.85289
TBRG4	8	0.010443	0.325	0.69241	0.94543	0.74518	0.87744
NAGK	8	0.010517	0.30729	0.6911	0.94543	0.75862	0.88757
RIPK1	8	0.010548	0.35426	0.6911	0.94543	0.72314	0.85755
MAP3K3	8	0.010698	0.22343	0.68979	0.94543	0.8232	0.91547
CDK16	8	0.010833	0.38325	0.68717	0.94543	0.70153	0.84459
FPGT-TNNI3K	8	0.010893	0.26143	0.68717	0.94543	0.79376	0.9055
STK17A	8	0.010999	0.27494	0.68717	0.94543	0.78336	0.90159
NEK6	8	0.011064	0.4573	0.68717	0.94543	0.64745	0.81626
PRKCI	8	0.01178	0.28274	0.68063	0.94543	0.77737	0.8992
TTBK2	8	0.011811	0.3707	0.68063	0.94543	0.71086	0.84992
RIPK3	8	0.011978	0.48236	0.67408	0.94543	0.62955	0.80163
MPP2	8	0.012061	0.39407	0.67408	0.94543	0.69353	0.84414
PANK1	8	0.012677	0.42393	0.6623	0.94543	0.67162	0.83102
MAP3K13	8	0.01279	0.27308	0.66099	0.94543	0.78479	0.90163
TRIM27	8	0.012846	0.36288	0.65838	0.94543	0.7167	0.85289
CSNK1A1L	8	0.013142	0.38517	0.65314	0.94543	0.70011	0.84459
SNX16	8	0.013448	0.44086	0.65052	0.94543	0.65932	0.82577
PRKAG3	8	0.013507	0.36882	0.65052	0.94543	0.71226	0.85026
PIK3CB	8	0.013711	0.37946	0.64921	0.94543	0.70435	0.8461
POMK	8	0.014069	0.38556	0.64398	0.94543	0.69982	0.84459
RNASEL	8	0.014365	0.39736	0.63743	0.94015	0.6911	0.84345
SGK3	8	0.014761	0.31253	0.63351	0.93798	0.75463	0.88426
ABL1	8	0.014974	0.45732	0.6322	0.93798	0.64744	0.81626
PFKM	8	0.015302	0.23797	0.6322	0.93798	0.8119	0.91204
MAP3K4	8	0.015635	0.41542	0.62565	0.93798	0.67783	0.83661
MAP3K6	8	0.015691	0.37076	0.62304	0.93798	0.71081	0.84992
MAP2K5	8	0.0163	0.41099	0.62042	0.93798	0.68108	0.83926
ATM	8	0.016332	0.32207	0.62042	0.93798	0.7474	0.87848
PRPS1L1	8	0.016365	0.38721	0.62042	0.93798	0.6986	0.84459
IRAK4	8	0.01702	0.26655	0.61518	0.93625	0.78982	0.90468
IRAK2	8	0.017227	0.38265	0.61387	0.93613	0.70198	0.84459
FGFR3	8	0.01746	0.35315	0.60471	0.93333	0.72398	0.85755
FGR	8	0.01758	0.67239	0.6034	0.9332	0.50134	0.69841
PDIK1L	8	0.017773	0.51535	0.6034	0.9332	0.60631	0.77983
MARK4	8	0.018184	0.50699	0.59948	0.93279	0.61216	0.78585
GALK2	8	0.018445	0.45297	0.59555	0.93238	0.65057	0.81884
KSR2	8	0.018582	0.86844	0.59424	0.93238	0.38515	0.60442
PIKFYVE	8	0.01906	0.43407	0.58901	0.92784	0.66424	0.82859
HIPK1	8	0.019907	0.50426	0.57461	0.91841	0.61408	0.78585
MPP4	8	0.020088	0.67011	0.57199	0.91614	0.50279	0.69841
PAN3	8	0.02138	0.62028	0.55236	0.89218	0.53507	0.72098
EPHA4	8	0.021523	0.75424	0.54974	0.88983	0.45071	0.67254
STK4	8	0.022003	0.6439	0.5445	0.88511	0.51964	0.70893
PRKCA	8	0.022178	0.58648	0.54188	0.88273	0.55755	0.73317
MAP3K5	8	0.022573	0.59915	0.53403	0.87366	0.54908	0.72612
PGK2	8	0.023002	0.52818	0.52618	0.86638	0.59738	0.77094
MYLK4	8	0.023176	0.56996	0.52356	0.86393	0.56871	0.74431
FASTKD3	8	0.023307	0.72239	0.52094	0.86147	0.47005	0.67504
NME7	8	0.023822	0.65552	0.5144	0.85435	0.51213	0.70626
BCR	8	0.024136	0.78393	0.51309	0.85403	0.43308	0.65261
RPS6KC1	8	0.024141	0.73991	0.51309	0.85403	0.45935	0.6736
AATK	8	0.024342	0.58011	0.51047	0.85403	0.56184	0.73754
PFKFB2	8	0.024588	0.80828	0.51047	0.85403	0.41893	0.6363
DGKZ	8	0.024769	0.55537	0.50785	0.85403	0.57864	0.75184
PANK4	8	0.024837	0.24853	0.50654	0.85403	0.80373	0.91204
SPHK2	8	0.025264	1.0337	0.50393	0.85403	0.30128	0.52552
SPHK1	8	0.025268	0.85618	0.50393	0.85403	0.3919	0.60881
LRRK1	8	0.025533	1.0575	0.50131	0.85403	0.29029	0.51393
TEC	8	0.026013	0.7259	0.49869	0.85403	0.4679	0.67504
TJP2	8	0.026097	0.50194	0.49869	0.85403	0.61571	0.78662
PKD1	8	0.026216	0.64816	0.49738	0.85403	0.51688	0.70811
MAP3K15	8	0.026232	0.91509	0.49738	0.85403	0.36014	0.58474
FUK	8	0.026263	1.0131	0.49738	0.85403	0.311	0.53514
PDGFRB	8	0.026714	0.94172	0.49476	0.85403	0.34634	0.57149
TPD52L3	8	0.027024	0.70694	0.49084	0.85403	0.4796	0.68234
CKB	8	0.027511	0.72987	0.48953	0.85403	0.46547	0.67504
MAPK3	8	0.027672	0.93306	0.48953	0.85403	0.35079	0.57511
AK8	8	0.027736	0.5696	0.48822	0.85403	0.56895	0.74431
ALK	8	0.027825	1.0084	0.48822	0.85403	0.31326	0.53661
NADK	8	0.028091	0.73742	0.48168	0.85403	0.46087	0.67452
PKMYT1	8	0.028228	0.87369	0.48037	0.85403	0.38229	0.60359
RPS6KA6	8	0.028275	0.8259	0.48037	0.85403	0.40886	0.62474
GK5	8	0.028784	0.69057	0.4699	0.85273	0.48984	0.69175
SGK494	8	0.028795	0.79657	0.4699	0.85273	0.4257	0.64531
NME8	8	0.029141	0.64066	0.46597	0.84964	0.52174	0.71053
MPP7	8	0.029368	0.89159	0.46466	0.84964	0.37261	0.59478
PFKFB3	8	0.029477	0.74072	0.46335	0.84964	0.45887	0.6736
CASK	8	0.029687	0.84732	0.45942	0.84783	0.39681	0.61179
IDNK	8	0.029824	1.2372	0.45812	0.84746	0.21602	0.42867
MAP4K2	8	0.029849	0.95842	0.45812	0.84746	0.33785	0.56357
PKN1	8	0.030029	0.75157	0.45812	0.84746	0.45231	0.6736
PIP4K2A	8	0.030042	0.81118	0.45812	0.84746	0.41726	0.63504
PAK3	8	0.030115	0.86647	0.4555	0.84746	0.38623	0.60467
PRKAB1	8	0.03032	0.99392	0.45288	0.84746	0.32026	0.54321
BLK	8	0.030849	0.97731	0.44634	0.84406	0.32842	0.54904
CARD11	8	0.030993	0.90775	0.44372	0.84406	0.36401	0.58796
PRPS2	8	0.031546	0.66326	0.43586	0.83879	0.50716	0.70322
MYLK	8	0.031587	0.98637	0.43586	0.83879	0.32395	0.54516
NEK5	8	0.031828	0.71689	0.43325	0.83879	0.47344	0.67863
ZAK	8	0.031973	0.88944	0.43325	0.83879	0.37377	0.59491
PIK3C2A	8	0.032249	0.68373	0.43063	0.83879	0.49415	0.69655
CIB4	8	0.032326	0.99376	0.42801	0.83846	0.32034	0.54321
PDK3	8	0.032716	0.65834	0.42539	0.83548	0.51032	0.7051
NEK1	8	0.033601	1.2305	0.4123	0.81186	0.2185	0.42913
TAF1L	8	0.033761	0.72369	0.40969	0.81088	0.46925	0.67504
SH3BP4	8	0.033948	1.1224	0.40707	0.81088	0.26168	0.48149
MAPKAPK5	8	0.034227	0.30306	0.40576	0.81088	0.76185	0.88788
LMTK3	8	0.035265	0.63179	0.39136	0.79947	0.52752	0.71586
SHPK	8	0.035564	1.1001	0.38613	0.79946	0.27129	0.49
STK24	8	0.035864	0.55563	0.38089	0.79292	0.57846	0.75184
GUCY2D	8	0.035956	1.3285	0.37958	0.79292	0.184	0.3905
RPS6KA5	8	0.036043	1.1371	0.37958	0.79292	0.25549	0.47841
TK1	8	0.03606	1.0164	0.37958	0.79292	0.30942	0.53363
PDXK	8	0.036083	1.3514	0.37958	0.79292	0.17656	0.38344
PIK3CA	8	0.036313	1.3377	0.37696	0.79292	0.18098	0.38887
CCL2	8	0.036358	1.0389	0.37696	0.79292	0.29883	0.52364
EEF2K	8	0.036551	0.94671	0.37435	0.79292	0.34379	0.56975
CLK4	8	0.037366	1.0406	0.36387	0.7809	0.29806	0.52349
PINK1	8	0.037523	0.69252	0.36257	0.78028	0.48861	0.69129
SRPK3	8	0.037947	1.3511	0.35602	0.77273	0.17666	0.38344
C8orf44-SGK3	8	0.037958	0.6122	0.35602	0.77273	0.5404	0.7246
MERTK	8	0.038022	1.1283	0.35602	0.77273	0.25921	0.48067
STK10	8	0.03844	1.0085	0.35471	0.77273	0.31322	0.53661
PIM3	8	0.039227	1.3767	0.34817	0.77101	0.1686	0.37337
OXSR1	8	0.039281	1.1459	0.34817	0.77101	0.25185	0.47275
PIK3CG	8	0.03934	1.2263	0.34817	0.77101	0.2201	0.43006
DGKB	8	0.039418	0.94394	0.34686	0.77101	0.3452	0.57085
MAGI1	8	0.039559	1.7658	0.34293	0.76833	0.077435	0.23291
PLXNA3	8	0.039637	1.24	0.34162	0.76765	0.21498	0.42772
DMPK	8	0.039783	1.2508	0.34031	0.76696	0.21101	0.42203
TRIB3	8	0.040667	1.6012	0.32461	0.73591	0.10934	0.28031
NUAK1	8	0.040782	1.3777	0.3233	0.73591	0.1683	0.37337
PANK2	8	0.040964	1.0262	0.3233	0.73591	0.3048	0.52804
EPHB4	8	0.041789	1.264	0.31152	0.7234	0.20623	0.41793
TRIM28	8	0.042654	1.4308	0.30105	0.70769	0.15249	0.35196
RPS6KA1	8	0.042659	1.2563	0.30105	0.70769	0.20899	0.4203
CDK3	8	0.042716	0.47953	0.30105	0.70769	0.63156	0.80285
EPHA3	8	0.042743	1.3307	0.30105	0.70769	0.1833	0.39034
PNKP	8	0.042881	1.111	0.30105	0.70769	0.26657	0.48375
RIPK4	8	0.04303	1.4163	0.29974	0.70769	0.15668	0.35948
EPHA10	8	0.043384	0.9469	0.29712	0.70769	0.34369	0.56975
PRKD3	8	0.04401	1.6651	0.29188	0.70769	0.095895	0.2598
PHKA2	8	0.044483	1.4697	0.28665	0.70192	0.14163	0.33624
TRIM33	8	0.045062	1.1521	0.2801	0.69032	0.24929	0.46974
CSNK1D	8	0.045452	1.3928	0.2801	0.69032	0.16369	0.36891
PIK3CD	8	0.045976	1.1228	0.27618	0.68506	0.26151	0.48149
PHKA1	8	0.04646	1.3671	0.27225	0.67974	0.17158	0.37888
NRK	8	0.046523	0.72277	0.27225	0.67974	0.46982	0.67504
BRD3	8	0.047598	1.1683	0.26047	0.65894	0.24268	0.46468
SRM	8	0.047727	1.3097	0.25916	0.65781	0.19031	0.39864
TRPM6	8	0.047895	1.2953	0.25654	0.65333	0.19522	0.4042
STK25	8	0.048027	1.3374	0.25654	0.65333	0.1811	0.38887
ULK1	8	0.048384	1.1584	0.25654	0.65333	0.24672	0.46889
PIK3C2G	8	0.048958	1.207	0.24607	0.64384	0.22742	0.44211
XYLB	8	0.049476	0.91613	0.23953	0.63322	0.3596	0.58474
WEE2	8	0.049629	1.4511	0.23822	0.63322	0.14675	0.34393
EPHA2	8	0.049713	1.4178	0.23691	0.63287	0.15626	0.35948
CDK19	8	0.049854	1.6046	0.2356	0.63158	0.10857	0.28024
PFKFB4	8	0.049909	1.5516	0.2356	0.63158	0.12077	0.30066
WNK2	8	0.050078	1.6391	0.2356	0.63158	0.10119	0.26938
EIF2AK1	8	0.050704	1.2809	0.22775	0.625	0.20023	0.41014
TNIK	8	0.050985	1.2035	0.22775	0.625	0.2288	0.44254
UCK2	8	0.051267	1.495	0.22382	0.61957	0.1349	0.32429
LRGUK	8	0.051414	1.4131	0.22251	0.61818	0.15763	0.36036
CHEK2	8	0.051803	1.7015	0.22251	0.61818	0.088846	0.25233
PLXNA4	8	0.051827	1.1157	0.22251	0.61818	0.26455	0.48149
AURKC	8	0.052036	1.5294	0.2212	0.61818	0.12617	0.30996
GRK4	8	0.052083	1.4328	0.2212	0.61818	0.1519	0.35196
NRBP2	8	0.052334	1.4556	0.2199	0.61818	0.1455	0.34203
PAK6	8	0.052512	1.0848	0.2199	0.61818	0.27801	0.5001
PFKL	8	0.052808	0.60874	0.21859	0.61818	0.5427	0.7246
PTK6	8	0.052971	1.9222	0.21859	0.61818	0.054581	0.19216
GRK5	8	0.0534	1.6358	0.21204	0.61132	0.10189	0.27029
PRKD2	8	0.053633	1.6321	0.20942	0.61132	0.10265	0.27094
CMPK2	8	0.053874	1.761	0.20681	0.61004	0.078242	0.23348
NEK4	8	0.054364	2.0746	0.20288	0.60311	0.038027	0.15691
TXK	8	0.05445	1.8976	0.20157	0.60311	0.057754	0.19876
CDK20	8	0.054643	1.8631	0.20157	0.60311	0.062448	0.20608
PRKAR2A	8	0.054687	0.60852	0.20157	0.60311	0.54284	0.7246
ITPKC	8	0.054813	1.9897	0.20157	0.60311	0.046622	0.17207
VRK3	8	0.054967	1.8284	0.19764	0.60311	0.067489	0.21395
STKLD1	8	0.055086	1.2019	0.19503	0.60081	0.2294	0.44258
STK32A	8	0.055653	1.2318	0.19503	0.60081	0.21802	0.42913
LATS1	8	0.055672	1.8848	0.19503	0.60081	0.059452	0.20277
FES	8	0.055852	1.8423	0.19372	0.60081	0.065438	0.21006
DLG3	8	0.055944	1.2838	0.19372	0.60081	0.19922	0.41014
AGK	8	0.056245	1.2041	0.1911	0.60081	0.22853	0.44254
TAOK1	8	0.05633	1.3804	0.1911	0.60081	0.16748	0.37304
EPHB3	8	0.056899	1.6075	0.18586	0.60081	0.10795	0.28015
MORN1	8	0.057214	1.7963	0.18586	0.60081	0.072444	0.22423
PRKCZ	8	0.057484	1.5526	0.18586	0.60081	0.12053	0.30066
AKT1	8	0.057528	1.7157	0.18586	0.60081	0.086213	0.2487
FLT4	8	0.057697	1.3355	0.18586	0.60081	0.18171	0.38887
FGFRL1	8	0.057782	1.7392	0.18586	0.60081	0.082006	0.2419
NLK	8	0.057839	1.6746	0.18586	0.60081	0.094018	0.25903
CSK	8	0.057845	1.6614	0.18586	0.60081	0.096632	0.26087
MAP4K1	8	0.058033	2.0498	0.18586	0.60081	0.040387	0.15988
GUCY2C	8	0.058337	1.8358	0.18063	0.60081	0.066381	0.2122
TNK2	8	0.058374	1.7903	0.18063	0.60081	0.073413	0.22539
EPHA7	8	0.059029	1.6857	0.1767	0.60081	0.091854	0.25519
PEAK1	8	0.059146	1.8059	0.17539	0.60081	0.070935	0.22302
TAOK2	8	0.059812	1.9223	0.17147	0.60081	0.054567	0.19216
NTRK1	8	0.059846	1.6926	0.17147	0.60081	0.090541	0.25436
NME3	8	0.060084	2.29	0.17147	0.60081	0.022023	0.10777
CSNK1G1	8	0.060735	1.3888	0.16885	0.60081	0.1649	0.36944
RBKS	8	0.060815	1.9134	0.16885	0.60081	0.055691	0.19517
STK38L	8	0.060934	1.649	0.16754	0.60081	0.099156	0.26488
SIK1	8	0.060987	1.502	0.16754	0.60081	0.13309	0.32279
PIK3R3	8	0.061217	1.9743	0.16623	0.60081	0.048342	0.17587
MYT1	8	0.061759	1.7755	0.1623	0.60081	0.075815	0.22894
SCYL3	8	0.062351	1.4314	0.1623	0.60081	0.15231	0.35196
PRKCE	8	0.062725	1.2617	0.16099	0.60081	0.20707	0.41852
PRKX	8	0.062956	0.60849	0.15969	0.60081	0.54287	0.7246
PCK1	8	0.063123	1.4414	0.15838	0.60081	0.14946	0.34919
PKD2	8	0.063863	0.90093	0.15445	0.60081	0.36763	0.58882
ABCC1	8	0.064036	1.6065	0.15445	0.60081	0.10817	0.28015
KALRN	8	0.064153	1.5912	0.15314	0.60081	0.11157	0.28413
SRMS	8	0.064715	1.5098	0.14921	0.59067	0.13109	0.31895
MAP2K4	8	0.064757	1.4048	0.14921	0.59067	0.16008	0.36398
CDK5	8	0.064815	2.5518	0.14921	0.59067	0.010717	0.06785
ULK3	8	0.065133	1.8016	0.14921	0.59067	0.071604	0.22331
PDK4	8	0.065687	2.6607	0.14529	0.59043	0.0077985	0.058624
NME4	8	0.066314	2.0345	0.14529	0.59043	0.041902	0.16087
NMRK2	8	0.066899	2.4543	0.13743	0.57377	0.014118	0.083611
SBK3	8	0.067167	1.0225	0.13743	0.57377	0.30654	0.52986
CKS2	8	0.06792	1.8781	0.13482	0.57222	0.060361	0.20454
MAPK15	8	0.068273	2.0097	0.13482	0.57222	0.044467	0.16674
NME6	8	0.068329	2.0587	0.13482	0.57222	0.039524	0.15977
MARK1	8	0.068944	2.3963	0.1322	0.57062	0.016561	0.093035
ADCK4	8	0.068945	2.0357	0.1322	0.57062	0.04178	0.16087
DCLK1	8	0.069062	1.5192	0.1322	0.57062	0.12871	0.31517
PKDCC	8	0.069502	2.6256	0.13089	0.57062	0.0086489	0.059842
MAST3	8	0.069786	1.816	0.13089	0.57062	0.069375	0.21902
ROS1	8	0.069855	1.6705	0.13089	0.57062	0.094829	0.25903
ADCK1	8	0.069883	1.7295	0.13089	0.57062	0.083715	0.24599
GK	8	0.071516	1.79	0.12565	0.56805	0.073457	0.22539
PIP5K1C	8	0.072224	2.3453	0.12173	0.55357	0.019012	0.09949
TRIM24	8	0.07234	1.2556	0.12173	0.55357	0.20925	0.4203
BTK	8	0.072701	1.8622	0.11911	0.54819	0.062579	0.20608
EPHA8	8	0.07326	2.1831	0.11518	0.53988	0.029032	0.13124
ETNK1	8	0.07387	2.2062	0.11257	0.53086	0.027372	0.12522
PRKAG2	8	0.074002	2.35	0.11257	0.53086	0.018773	0.09924
PRKACG	8	0.074129	2.4716	0.11257	0.53086	0.01345	0.080281
DYRK4	8	0.074955	1.9081	0.10864	0.52201	0.056373	0.19577
MAPK11	8	0.075218	1.5617	0.10864	0.52201	0.11835	0.29743
NEK11	8	0.076058	2.03	0.1034	0.51634	0.042353	0.16119
ADCK5	8	0.07625	1.7873	0.10209	0.51316	0.073888	0.2258
MAP2K2	8	0.076311	2.5321	0.10209	0.51316	0.011339	0.070433
STK16	8	0.076523	1.5514	0.10209	0.51316	0.12082	0.30066
GRK7	8	0.076556	2.2402	0.10209	0.51316	0.02508	0.11755
TSSK6	8	0.076604	1.597	0.10209	0.51316	0.11027	0.28176
MPP1	8	0.077084	2.0727	0.098168	0.51316	0.0382	0.15691
HSPB8	8	0.079123	1.8919	0.094241	0.5035	0.058504	0.20043
BCKDK	8	0.079156	2.0651	0.094241	0.5035	0.038913	0.15851
GSK3B	8	0.080056	1.8506	0.091623	0.5035	0.064227	0.2096
PRPS1	8	0.082416	2.2737	0.085079	0.47794	0.022982	0.10974
NEK7	8	0.082542	1.7238	0.082461	0.46667	0.084751	0.24714
GSK3A	8	0.082935	2.3213	0.078534	0.44776	0.020273	0.10433
AKT2	8	0.083064	2.3285	0.077225	0.44697	0.019884	0.10334
PLK5	8	0.083389	2.1635	0.077225	0.44697	0.030503	0.13485
PI4K2B	8	0.083528	2.2829	0.075916	0.44615	0.022438	0.1085
PIP5KL1	8	0.08353	2.6465	0.075916	0.44615	0.0081337	0.058624
NADK2	8	0.083545	2.1035	0.075916	0.44615	0.035423	0.14795
MAP2K6	8	0.083839	3.1841	0.075916	0.44615	0.001452	0.017334
UCKL1	8	0.08384	2.1557	0.075916	0.44615	0.031109	0.13659
SGK2	8	0.084509	2.4072	0.074607	0.44615	0.016074	0.091644
STK35	8	0.085192	2.4347	0.07199	0.44615	0.014903	0.087586
CAMK1D	8	0.085746	2.9937	0.069372	0.44167	0.0027561	0.025836
EPHB2	8	0.085764	2.3488	0.069372	0.44167	0.018835	0.09924
CSNK1G2	8	0.085867	1.1202	0.069372	0.44167	0.26264	0.48149
DAPK2	8	0.086444	1.9975	0.069372	0.44167	0.045774	0.16976
SGK223	8	0.087175	2.1786	0.066754	0.43966	0.02936	0.13195
ADPGK	8	0.087206	2.4246	0.066754	0.43966	0.015325	0.088269
INSR	8	0.087691	2.6996	0.066754	0.43966	0.0069417	0.053855
CHKB	8	0.087806	1.9768	0.066754	0.43966	0.048066	0.17571
HIPK4	8	0.087875	2.3627	0.066754	0.43966	0.018143	0.097819
CSNK1G3	8	0.088713	2.397	0.064136	0.43966	0.016529	0.093035
CIT	8	0.088886	2.6979	0.062827	0.43636	0.0069786	0.053855
SBK2	8	0.089316	2.6244	0.062827	0.43636	0.0086795	0.059842
DYRK1B	8	0.090098	2.2361	0.060209	0.42991	0.025343	0.11806
RPS6KA2	8	0.090103	1.6312	0.060209	0.42991	0.10285	0.27094
PNCK	8	0.091311	2.4241	0.049738	0.37624	0.015346	0.088269
MATK	8	0.091721	2.6513	0.049738	0.37624	0.0080187	0.058624
AXL	8	0.091767	2.9064	0.049738	0.37624	0.003656	0.031384
MYO3A	8	0.092347	3.0729	0.049738	0.37624	0.0021199	0.021595
ADCK3	8	0.095657	2.1507	0.040576	0.32979	0.031497	0.13751
GRK6	8	0.097148	2.4236	0.037958	0.31522	0.015366	0.088269
CDKL5	8	0.10023	2.3909	0.028796	0.25581	0.016808	0.093731
TAB1	8	0.10127	2.5848	0.028796	0.25581	0.0097425	0.064166
AK3	8	0.10138	2.3575	0.028796	0.25581	0.018398	0.098294
N4BP2	8	0.10186	2.7328	0.028796	0.25581	0.0062794	0.050198
EPHB1	8	0.10305	3.0369	0.02356	0.21951	0.0023899	0.023408
PRKAR1B	8	0.10307	2.4868	0.02356	0.21951	0.012888	0.078147
BRSK1	8	0.10353	1.8752	0.022251	0.21519	0.06077	0.20454
FN3K	8	0.1039	1.4683	0.022251	0.21519	0.14202	0.33624
CAMKK1	8	0.10449	2.9597	0.020942	0.21053	0.0030798	0.028011
TRIB1	8	0.10471	3.2612	0.020942	0.21053	0.0011095	0.015056
TPK1	8	0.10689	2.5951	0.015707	0.1791	0.0094573	0.062922
MAP2K7	8	0.10714	2.0451	0.015707	0.1791	0.040845	0.16003
DTYMK	8	0.10784	2.7633	0.015707	0.1791	0.0057213	0.047511
STK32C	8	0.11043	3.2577	0.013089	0.15625	0.0011233	0.015056
MAP3K10	8	0.11111	3.1631	0.013089	0.15625	0.0015608	0.017795
FN3KRP	8	0.11261	3.2266	0.013089	0.15625	0.0012527	0.016501
PAK7	8	0.11448	2.6112	0.01178	0.14754	0.0090226	0.061285
EPHB6	8	0.11465	3.0858	0.01178	0.14754	0.0020301	0.02122
EPHA1	8	0.11563	2.9881	0.01178	0.14754	0.0028072	0.02584
ALPK3	8	0.11634	2.5443	0.01178	0.14754	0.010948	0.068562
MOS	8	0.11862	3.3026	0.010471	0.14286	0.00095786	0.013808
MORN2	8	0.11965	3.0683	0.010471	0.14286	0.0021526	0.02164
PRKCB	8	0.12046	2.4731	0.010471	0.14286	0.013395	0.080281
CIB1	8	0.12178	1.5101	0.010471	0.14286	0.13102	0.31895
MAPK12	8	0.1218	2.9305	0.010471	0.14286	0.0033842	0.029718
DGKQ	8	0.12194	2.6486	0.010471	0.14286	0.0080833	0.058624
PASK	8	0.13354	2.9263	0.0052356	0.086957	0.0034303	0.029782
FGFR2	8	0.13367	1.0697	0.0052356	0.086957	0.28477	0.50951
HK3	8	0.13402	3.1843	0.0052356	0.086957	0.0014512	0.017334
MAPK4	8	0.13788	2.7334	0.0052356	0.086957	0.0062678	0.050198
BMX	8	0.13977	3.5712	0.0052356	0.086957	0.00035534	0.0077852
SH3BP5L	8	0.14123	3.6557	0.0052356	0.086957	0.00025646	0.0067185
PRKCG	8	0.14669	2.9918	0.0039267	0.078947	0.002773	0.025836
MEX3B	8	0.15031	3.1589	0.0039267	0.078947	0.0015839	0.017795
HUNK	8	0.15563	3.5432	0.0039267	0.078947	0.00039533	0.0081631
TRIO	8	0.1624	3.0986	0.0026178	0.0625	0.0019442	0.02063
MAPKAPK3	8	0.16437	0.62852	0.0026178	0.0625	0.52966	0.71637

## Sheet: All three cells
Gene	sgRNA	beta	z	p-value	fdr	wald-p-value	wald-fdr
PLK1	8	-0.87772	-10.144	0	0	3.5243e-24	2.6926e-21
CDK12	8	-0.76706	-8.2357	0	0	1.7847e-16	1.1363e-14
GUK1	8	-0.76127	-7.744	0	0	9.6323e-15	4.3289e-13
CDK2	8	-0.73083	-8.7065	0	0	3.1332e-18	3.4197e-16
CDK1	8	-0.70259	-6.8241	0	0	8.8495e-12	2.2537e-10
MTOR	8	-0.69574	-8.9964	0	0	2.332e-19	3.5633e-17
TRRAP	8	-0.69518	-9.3239	0	0	1.1214e-20	2.1419e-18
CDC7	8	-0.68872	-9.4349	0	0	3.9145e-21	9.9689e-19
PDPK1	8	-0.68309	-7.7005	0	0	1.3555e-14	5.7536e-13
EXOSC10	8	-0.68262	-8.5005	0	0	1.8872e-17	1.4418e-15
TP53RK	8	-0.67582	-7.6913	0	0	1.4566e-14	5.8413e-13
AURKA	8	-0.66668	-6.6769	0	0	2.4412e-11	5.6518e-10
PLK4	8	-0.6571	-8.3688	0	0	5.8201e-17	4.0423e-15
CDK9	8	-0.65282	-8.5778	0	0	9.6687e-18	9.05e-16
PGK1	8	-0.65011	-8.2196	0	0	2.0425e-16	1.1742e-14
PRPF4B	8	-0.62997	-9.7518	0	0	1.8117e-22	6.9208e-20
AURKB	8	-0.61968	-8.5666	0	0	1.0661e-17	9.05e-16
DOLK	8	-0.61737	-7.5331	0	0	4.9554e-14	1.5144e-12
CHEK1	8	-0.59949	-7.6246	0	0	2.4473e-14	8.1294e-13
SMG1	8	-0.57174	-8.1556	0	0	3.4754e-16	1.6595e-14
NOL9	8	-0.56565	-8.2133	0	0	2.1518e-16	1.1742e-14
PKM	8	-0.5655	-7.6851	0	0	1.5291e-14	5.8413e-13
ACTR2	8	-0.56098	-7.311	0	0	2.651e-13	7.2334e-12
TPR	8	-0.54955	-7.6309	0	0	2.3304e-14	8.0928e-13
BUB1B	8	-0.54004	-8.1594	0	0	3.3664e-16	1.6595e-14
CLP1	8	-0.53997	-7.5816	0	0	3.4144e-14	1.0869e-12
CKS1B	8	-0.49329	-5.6446	0	0	1.6555e-08	2.3864e-07
TLK2	8	-0.48511	-8.7363	0	0	2.4084e-18	3.0667e-16
FXN	8	-0.47598	-6.768	0	0	1.3061e-11	3.219e-10
MVK	8	-0.47527	-5.9325	0	0	2.9828e-09	4.9541e-08
CSNK1A1	8	-0.45762	-5.8167	0	0	6.0035e-09	9.5555e-08
TAF1	8	-0.44659	-7.4549	0	0	8.9958e-14	2.6434e-12
SEPHS2	8	-0.44396	-5.3477	0	0	8.9084e-08	1.1536e-06
CDK11B	8	-0.43641	-5.8906	0	0	3.8488e-09	6.2564e-08
NUP62	8	-0.43512	-7.3564	0	0	1.89e-13	5.3479e-12
LRPPRC	8	-0.43322	-6.713	0	0	1.9066e-11	4.552e-10
CSNK2B	8	-0.42962	-6.0966	0	0	1.0834e-09	1.9249e-08
PIK3C3	8	-0.42606	-6.5742	0	0	4.8927e-11	1.0994e-09
TTK	8	-0.41741	-6.2957	0	0	3.0592e-10	5.7181e-09
PI4KA	8	-0.4145	-6.4474	0	0	1.1381e-10	2.4153e-09
RIOK1	8	-0.40245	-7.0361	0	0	1.9774e-12	5.2094e-11
COASY	8	-0.40142	-5.7545	0	0	8.6921e-09	1.3553e-07
PMVK	8	-0.38443	-5.079	0.0026178	0.027027	3.7938e-07	4.3261e-06
IGF1R	8	-0.37252	-5.3598	0.0026178	0.027027	8.3295e-08	1.0972e-06
CRKL	8	-0.36957	-5.6989	0.0026178	0.027027	1.2057e-08	1.8422e-07
RIOK2	8	-0.36045	-6.186	0.0026178	0.027027	6.1701e-10	1.1224e-08
CDK7	8	-0.35391	-5.2953	0.0026178	0.027027	1.1881e-07	1.464e-06
MASTL	8	-0.34903	-5.4606	0.0026178	0.027027	4.7443e-08	6.359e-07
PRKDC	8	-0.34569	-5.6369	0.0026178	0.027027	1.731e-08	2.449e-07
CDK4	8	-0.34365	-7.6782	0.0026178	0.027027	1.6132e-14	5.8691e-13
PKMYT1	8	-0.33708	-5.3218	0.0026178	0.027027	1.0276e-07	1.287e-06
GTF2H1	8	-0.33586	-5.9639	0.0026178	0.027027	2.4631e-09	4.1819e-08
GAK	8	-0.33431	-6.018	0.0026178	0.027027	1.766e-09	3.0664e-08
MAPK14	8	-0.33023	-4.932	0.0026178	0.027027	8.1383e-07	9.0111e-06
ATR	8	-0.32868	-6.2953	0.0026178	0.027027	3.0686e-10	5.7181e-09
BRD4	8	-0.32619	-6.318	0.0026178	0.027027	2.6497e-10	5.3274e-09
PTK2	8	-0.31465	-5.6515	0.0065445	0.054348	1.5904e-08	2.3367e-07
PRKAR1A	8	-0.31093	-4.1875	0.0065445	0.054348	2.8202e-05	0.00021062
MST1	8	-0.31056	-5.5647	0.0065445	0.054348	2.6256e-08	3.6472e-07
HUS1	8	-0.30797	-6.2955	0.0065445	0.054348	3.0647e-10	5.7181e-09
WEE1	8	-0.30607	-4.2052	0.0065445	0.054348	2.6085e-05	0.00020222
BUB1	8	-0.3053	-5.1663	0.0065445	0.054348	2.3873e-07	2.806e-06
LAMTOR3	8	-0.28807	-5.2639	0.010471	0.080808	1.41e-07	1.7099e-06
PKN2	8	-0.28606	-5.1145	0.010471	0.080808	3.1457e-07	3.6414e-06
NEK2	8	-0.28389	-4.1846	0.010471	0.080808	2.8566e-05	0.00021062
CDK11A	8	-0.28301	-4.2379	0.01178	0.089109	2.2566e-05	0.00018148
XRCC6BP1	8	-0.27311	-5.3437	0.017016	0.12281	9.1069e-08	1.1596e-06
CSK	8	-0.26104	-4.2042	0.018325	0.12281	2.6204e-05	0.00020222
DTYMK	8	-0.2552	-4.0723	0.019634	0.12821	4.6543e-05	0.00033232
AK4	8	-0.25228	-4.5628	0.019634	0.12821	5.0486e-06	4.945e-05
RPS6KB1	8	-0.24454	-4.0337	0.024869	0.15447	5.4897e-05	0.00038478
PIKFYVE	8	-0.23816	-3.7759	0.027487	0.16406	0.00015944	0.00092655
SCYL1	8	-0.2368	-5.6595	0.027487	0.16406	1.5184e-08	2.2747e-07
GSG2	8	-0.23505	-6.4698	0.027487	0.16406	9.815e-11	2.1425e-09
PDGFRA	8	-0.23278	-6.4297	0.028796	0.16923	1.2789e-10	2.6407e-09
BRD2	8	-0.2263	-4.2587	0.032723	0.17361	2.0563e-05	0.00016893
MAP3K4	8	-0.22606	-4.5169	0.032723	0.17361	6.275e-06	5.9187e-05
VRK1	8	-0.21931	-3.924	0.036649	0.18293	8.7096e-05	0.00057862
PIK3R4	8	-0.21694	-3.3328	0.037958	0.18293	0.00085981	0.0039101
CMPK1	8	-0.21063	-3.7749	0.044503	0.20238	0.00016008	0.00092655
NRBP1	8	-0.20272	-3.709	0.048429	0.21143	0.00020809	0.001152
DYRK1A	8	-0.19834	-3.8345	0.057592	0.23784	0.00012583	0.00077284
MAP2K3	8	-0.1956	-4.7475	0.061518	0.25134	2.059e-06	2.1849e-05
ILK	8	-0.19442	-3.0656	0.062827	0.25532	0.002172	0.0082971
PRKAB2	8	-0.19306	-4.4106	0.065445	0.26455	1.0308e-05	9.2653e-05
PNKP	8	-0.19191	-2.962	0.066754	0.26804	0.0030565	0.010869
BAZ1B	8	-0.18474	-4.2233	0.075916	0.29442	2.4079e-05	0.00019163
CDK10	8	-0.1821	-4.6446	0.079843	0.305	3.4068e-06	3.5654e-05
DYRK2	8	-0.18176	-4.189	0.079843	0.305	2.8023e-05	0.00021062
PIP5K1A	8	-0.17222	-3.8271	0.098168	0.34404	0.00012968	0.00078634
FASTKD5	8	-0.17097	-4.0077	0.099476	0.34545	6.1318e-05	0.00041902
HK2	8	-0.16732	-4.5796	0.10471	0.35714	4.6576e-06	4.6821e-05
JAK1	8	-0.16408	-3.1959	0.11126	0.37778	0.0013942	0.0057889
PI4KB	8	-0.15066	-3.2491	0.14529	0.45492	0.0011576	0.0050249
GALK1	8	-0.14776	-3.859	0.15183	0.464	0.00011387	0.00071899
RPS6KA4	8	-0.1462	-2.7176	0.15445	0.47012	0.0065754	0.020339
CDK6	8	-0.14133	-2.2131	0.16754	0.49805	0.026891	0.063802
LCK	8	-0.14012	-2.8451	0.17147	0.50192	0.0044403	0.014944
AK5	8	-0.13533	-4.0293	0.18848	0.51049	5.5938e-05	0.00038852
AK2	8	-0.13465	-3.2911	0.18979	0.51049	0.00099797	0.0044328
AATK	8	-0.13412	-3.2251	0.1911	0.51049	0.0012592	0.0053149
CDK13	8	-0.13262	-3.2585	0.19503	0.51712	0.0011201	0.0049467
STRADB	8	-0.12984	-3.9754	0.2055	0.53401	7.027e-05	0.00047093
CKMT1A	8	-0.12649	-2.7134	0.21597	0.54636	0.0066606	0.02041
MAPK6	8	-0.12642	-3.2317	0.21597	0.54636	0.0012305	0.0052815
PLK3	8	-0.1235	-2.5086	0.22513	0.55128	0.012121	0.033192
ATMIN	8	-0.12176	-2.3861	0.22906	0.55556	0.017028	0.044553
NME2	8	-0.1214	-2.9815	0.22906	0.55556	0.0028688	0.010339
MELK	8	-0.12089	-3.2531	0.23168	0.55836	0.0011414	0.0050117
RFK	8	-0.11964	-2.8629	0.2356	0.56426	0.0041975	0.014253
MAPKAPK2	8	-0.11851	-3.1005	0.23822	0.56481	0.0019317	0.0074913
MAP3K19	8	-0.11829	-3.2502	0.23822	0.56481	0.0011532	0.0050249
PRKAG1	8	-0.11806	-3.7523	0.23953	0.56481	0.00017519	0.00099147
TRIM33	8	-0.11602	-2.6567	0.24215	0.56748	0.0078907	0.023397
PAK4	8	-0.11505	-2.9277	0.24476	0.57187	0.0034147	0.012022
TWF1	8	-0.11412	-2.7289	0.25	0.57958	0.0063545	0.019735
MAP3K7	8	-0.11399	-1.9969	0.25	0.57958	0.045837	0.096473
CDC42BPG	8	-0.11278	-3.8333	0.25654	0.58631	0.00012645	0.00077284
MAPK13	8	-0.11238	-3.0085	0.25785	0.58631	0.0026258	0.0096448
CAD	8	-0.11197	-2.6418	0.26047	0.58651	0.008247	0.024141
ATM	8	-0.11167	-2.7741	0.26178	0.58651	0.0055356	0.017845
MAP3K12	8	-0.11163	-3.103	0.26178	0.58651	0.0019156	0.0074913
TESK2	8	-0.11163	-3.1716	0.26178	0.58651	0.0015163	0.0061948
PIP4K2C	8	-0.11074	-2.4585	0.26571	0.59078	0.013952	0.037011
HIPK1	8	-0.11032	-3.0606	0.26832	0.59078	0.0022091	0.008355
CAMKK2	8	-0.10969	-3.096	0.26832	0.59078	0.0019617	0.0075313
STRADA	8	-0.10884	-3.1365	0.27225	0.59259	0.0017099	0.0067338
SRPK1	8	-0.10882	-2.1216	0.27225	0.59259	0.033868	0.075877
ERBB2	8	-0.10811	-2.8222	0.27618	0.59773	0.0047703	0.015915
PHKG1	8	-0.10746	-3.053	0.27749	0.59887	0.0022657	0.0084852
MAST1	8	-0.1047	-2.8914	0.28796	0.61281	0.0038351	0.013198
ACVR1	8	-0.1047	-2.7351	0.28796	0.61281	0.0062354	0.019516
TSSK3	8	-0.10204	-2.8802	0.29843	0.61789	0.0039745	0.013617
NAGK	8	-0.099912	-2.4596	0.30497	0.62533	0.01391	0.037011
ZAP70	8	-0.099513	-2.7422	0.30628	0.62533	0.0061036	0.019269
DGKA	8	-0.097697	-2.6374	0.3089	0.62533	0.0083549	0.024349
NPR2	8	-0.097241	-3.6243	0.3089	0.62533	0.00028969	0.0015477
PRKRA	8	-0.096144	-2.2857	0.3089	0.62533	0.022271	0.055244
TKFC	8	-0.095256	-3.4159	0.31152	0.62632	0.00063578	0.0029891
MAP2K1	8	-0.092724	-2.2658	0.32984	0.65285	0.023465	0.057459
SBK1	8	-0.091712	-3.1765	0.33115	0.65375	0.0014908	0.0061236
MAST2	8	-0.088096	-2.6363	0.34817	0.67684	0.008382	0.024349
MPP3	8	-0.087247	-1.8948	0.35471	0.68608	0.058116	0.11593
MAP3K2	8	-0.086267	-1.8154	0.35733	0.68766	0.069461	0.133
MAGI3	8	-0.085947	-2.8104	0.35733	0.68766	0.0049484	0.016226
PRKAB1	8	-0.084942	-2.5095	0.36911	0.70149	0.012091	0.033192
NRBP2	8	-0.083984	-2.4193	0.37435	0.70617	0.015551	0.040968
IP6K1	8	-0.08297	-2.1344	0.37958	0.70905	0.032814	0.07401
SPHK2	8	-0.081828	-2.7011	0.38351	0.70944	0.0069118	0.021038
PAK2	8	-0.081431	-1.9183	0.38613	0.71158	0.055069	0.11219
TSSK6	8	-0.080049	-1.7625	0.39398	0.71158	0.07798	0.14638
PIK3CD	8	-0.07855	-2.1034	0.40707	0.72235	0.035429	0.078004
PPIP5K1	8	-0.07809	-2.271	0.40969	0.72235	0.023147	0.056862
PIK3CA	8	-0.077535	-2.6271	0.41361	0.72235	0.0086114	0.024827
MAP3K9	8	-0.077534	-1.853	0.41361	0.72235	0.06388	0.12482
FASTKD2	8	-0.077431	-1.8675	0.41492	0.72235	0.061833	0.12238
MYLK2	8	-0.077296	-2.1103	0.41754	0.72235	0.034832	0.077145
RPS6KA1	8	-0.077128	-1.7391	0.41885	0.72235	0.082014	0.15245
FGFR1	8	-0.077073	-1.4819	0.41885	0.72235	0.13838	0.22784
PDK1	8	-0.075866	-1.6619	0.42801	0.73154	0.096541	0.17153
NEK8	8	-0.073601	-1.6626	0.43848	0.74187	0.096391	0.17153
CLK2	8	-0.07307	-1.499	0.43979	0.74187	0.13387	0.22186
EIF2AK2	8	-0.072884	-1.6458	0.44241	0.74187	0.099798	0.17557
ETNK2	8	-0.072835	-1.7286	0.44241	0.74187	0.083883	0.1548
MAPK15	8	-0.072411	-1.8126	0.44241	0.74187	0.069901	0.13351
ADCK5	8	-0.071861	-1.9878	0.44634	0.74187	0.046837	0.097769
BMPR1A	8	-0.071001	-1.8605	0.45419	0.74946	0.062808	0.12336
TESK1	8	-0.070772	-2.0314	0.45681	0.74946	0.042216	0.090093
LTK	8	-0.070545	-2.8416	0.45812	0.74946	0.0044893	0.015043
CLK1	8	-0.070492	-1.9563	0.45812	0.74946	0.050433	0.10414
TK1	8	-0.06983	-2.1103	0.46466	0.75264	0.034837	0.077145
SRPK2	8	-0.069595	-1.6066	0.46597	0.75264	0.10814	0.18735
BRD3	8	-0.06927	-2.1923	0.46597	0.75264	0.028355	0.066657
MARK4	8	-0.069191	-2.3194	0.46597	0.75264	0.020375	0.051037
NADK	8	-0.069151	-1.9914	0.46597	0.75264	0.04644	0.097332
STK39	8	-0.069016	-2.131	0.46859	0.75527	0.033092	0.07436
NME6	8	-0.068692	-1.5542	0.4712	0.75789	0.12015	0.20353
VRK2	8	-0.068303	-2.3102	0.47513	0.76261	0.020878	0.052127
PI4K2A	8	-0.066571	-1.9862	0.49084	0.78125	0.047014	0.097872
WNK1	8	-0.06601	-1.6656	0.49215	0.7817	0.095789	0.17139
NPR1	8	-0.064584	-1.7365	0.49607	0.78189	0.082472	0.15293
MAP4K2	8	-0.06419	-1.7352	0.49607	0.78189	0.082701	0.15299
CALM3	8	-0.063671	-1.9908	0.50131	0.78367	0.0465	0.097332
ACVR1B	8	-0.06344	-1.8227	0.50262	0.78367	0.068352	0.13154
DCAKD	8	-0.062138	-1.8927	0.51309	0.79477	0.058404	0.1162
PHKG2	8	-0.061525	-2.1446	0.52094	0.7992	0.031985	0.072944
CSNK1E	8	-0.061101	-1.4797	0.52225	0.7996	0.13895	0.22814
HIPK3	8	-0.060384	-1.7439	0.52487	0.7996	0.081177	0.15127
SBK3	8	-0.05992	-1.3192	0.52618	0.7996	0.18709	0.28994
PNCK	8	-0.059382	-1.8964	0.52749	0.7996	0.057911	0.11582
PIM1	8	-0.059367	-1.3849	0.52749	0.7996	0.16607	0.26214
CAMK2G	8	-0.059036	-1.2072	0.5288	0.8	0.22736	0.33889
CHUK	8	-0.057711	-1.264	0.53796	0.80588	0.20624	0.31481
SGK494	8	-0.057407	-1.1817	0.54058	0.80664	0.23734	0.35141
RPS6KC1	8	-0.056163	-1.9794	0.55497	0.82308	0.047772	0.099179
PKD1	8	-0.055498	-1.307	0.55628	0.82308	0.19123	0.29455
IPPK	8	-0.054722	-1.6992	0.56545	0.82319	0.089286	0.16126
MAP3K1	8	-0.054671	-1.3306	0.56545	0.82319	0.18331	0.28466
TXK	8	-0.053873	-1.6227	0.5733	0.8283	0.10465	0.18171
STK19	8	-0.052465	-1.2166	0.58246	0.83457	0.22376	0.3352
PKN3	8	-0.052416	-1.8239	0.58377	0.83457	0.068169	0.13152
NEK10	8	-0.05221	-1.7891	0.58639	0.83457	0.073592	0.13951
CDK5R1	8	-0.05219	-1.5363	0.58639	0.83457	0.12446	0.20899
HK1	8	-0.051953	-1.5695	0.5877	0.83457	0.11653	0.19828
AMHR2	8	-0.051187	-1.6433	0.59031	0.83519	0.10031	0.17557
PAN3	8	-0.04811	-1.376	0.62435	0.86101	0.16883	0.26594
CSNK1D	8	-0.048097	-1.3633	0.62435	0.86101	0.17279	0.27086
PDIK1L	8	-0.047685	-1.6335	0.62827	0.86486	0.10236	0.17855
EGFR	8	-0.046938	-1.1391	0.63089	0.86535	0.25467	0.3685
ERN1	8	-0.046792	-0.50429	0.6322	0.86559	0.61406	0.71844
TJP2	8	-0.046446	-0.87309	0.63743	0.86679	0.38261	0.49884
KSR1	8	-0.046333	-1.0117	0.63874	0.86679	0.31167	0.428
PACSIN1	8	-0.046196	-1.1736	0.63874	0.86679	0.24054	0.35409
MAPK1	8	-0.045789	-0.53022	0.6466	0.87279	0.59596	0.7073
ICK	8	-0.044656	-1.1882	0.65576	0.87737	0.23477	0.34896
ARSG	8	-0.044324	-1.385	0.65969	0.87737	0.16604	0.26214
TGFBR3	8	-0.044319	-1.4086	0.65969	0.87737	0.15895	0.25459
TSSK1B	8	-0.044303	-1.2566	0.65969	0.87737	0.20889	0.31791
COL4A3BP	8	-0.043842	-1.2634	0.66492	0.87737	0.20644	0.31481
MAP3K11	8	-0.0435	-0.79063	0.66492	0.87737	0.42916	0.55013
IRAK3	8	-0.043233	-1.0136	0.66885	0.87809	0.31078	0.428
PRKCA	8	-0.042805	-1.1438	0.67147	0.87809	0.2527	0.36649
PIP4K2B	8	-0.041771	-1.4973	0.6767	0.87809	0.13433	0.22213
PKLR	8	-0.041312	-1.297	0.67932	0.87809	0.19462	0.29918
MYLK3	8	-0.041086	-1.4015	0.68063	0.87809	0.16106	0.25689
DDR2	8	-0.040911	-0.9247	0.68063	0.87809	0.35512	0.46859
PGM2L1	8	-0.040722	-1.3099	0.68455	0.87809	0.19022	0.29359
C17orf75	8	-0.040473	-0.90566	0.68717	0.87809	0.36512	0.47929
PKN1	8	-0.040019	-1.2067	0.68848	0.87809	0.22755	0.33889
MAP3K3	8	-0.04001	-1.0765	0.68848	0.87809	0.28172	0.4008
ALPK2	8	-0.03923	-1.0252	0.68979	0.87809	0.30528	0.42483
PAK1	8	-0.038947	-1.1436	0.69372	0.87809	0.2528	0.36649
SRM	8	-0.038732	-0.96912	0.69634	0.87809	0.33248	0.45118
PRKCD	8	-0.038728	-1.1752	0.69634	0.87809	0.23992	0.35385
RPS6KB2	8	-0.038371	-0.88999	0.70026	0.87908	0.37347	0.48858
CDK18	8	-0.038153	-0.62946	0.70157	0.87908	0.52905	0.64691
FPGT-TNNI3K	8	-0.037832	-0.96628	0.70419	0.87908	0.3339	0.45151
FES	8	-0.037184	-1.5084	0.7055	0.87928	0.13144	0.21831
RP2	8	-0.036797	-1.0586	0.71073	0.88436	0.28979	0.40923
CAMK2B	8	-0.03648	-0.78914	0.71335	0.88474	0.43003	0.55032
PHKB	8	-0.035432	-1.0213	0.72513	0.89644	0.30713	0.42508
PSKH2	8	-0.033615	-0.97098	0.7356	0.90354	0.33156	0.45073
PIM2	8	-0.033037	-1.0264	0.74084	0.90851	0.30472	0.42483
ADK	8	-0.032841	-1.0461	0.74476	0.9104	0.29549	0.41423
NME1-NME2	8	-0.032683	-0.65851	0.74738	0.91214	0.51021	0.63177
PLAU	8	-0.03136	-0.75787	0.76047	0.9193	0.44853	0.57264
TTBK1	8	-0.030698	-0.86186	0.7644	0.92114	0.38877	0.50513
PRKACB	8	-0.030457	-0.89312	0.76702	0.92138	0.37179	0.48722
ARAF	8	-0.029919	-0.93769	0.77094	0.92368	0.3484	0.46616
IPMK	8	-0.029764	-0.8379	0.77487	0.92368	0.40209	0.52156
CDK3	8	-0.0296	-0.63457	0.77618	0.92368	0.52571	0.64573
PTK7	8	-0.029581	-0.70342	0.77618	0.92368	0.48179	0.60574
CDK15	8	-0.029248	-0.94255	0.7801	0.92547	0.34591	0.46445
CKMT1B	8	-0.029165	-0.92305	0.7801	0.92547	0.35598	0.46891
TIE1	8	-0.028773	-0.96746	0.78403	0.92868	0.33332	0.45151
PRKACA	8	-0.028125	-0.83003	0.79058	0.9321	0.40652	0.5263
IGFN1	8	-0.027946	-0.64039	0.79188	0.9322	0.52192	0.64314
FRK	8	-0.027553	-0.70387	0.79581	0.93538	0.48151	0.60574
DSTYK	8	-0.027092	-0.67041	0.80236	0.94018	0.5026	0.6264
RET	8	-0.02707	-0.55654	0.80236	0.94018	0.57784	0.69088
RPS6KL1	8	-0.026387	-0.70684	0.8089	0.94109	0.47966	0.60574
PRKCI	8	-0.025755	-0.53782	0.81414	0.94109	0.5907	0.70295
BMPR2	8	-0.025722	-0.14043	0.81545	0.94109	0.88832	0.92742
TRPM7	8	-0.024665	-0.7003	0.8233	0.94872	0.48374	0.60574
CKMT2	8	-0.023905	-0.51408	0.82984	0.95338	0.60719	0.71367
AXL	8	-0.022076	-0.59484	0.84686	0.96856	0.55195	0.66723
UHMK1	8	-0.021561	-0.70225	0.84817	0.96861	0.48252	0.60574
MAP3K6	8	-0.021476	-0.63895	0.84948	0.96866	0.52286	0.64325
AAK1	8	-0.020501	-0.58182	0.85864	0.97329	0.56069	0.67566
BMPR1B	8	-0.020287	-0.57276	0.86387	0.97493	0.56681	0.68088
TSSK2	8	-0.020122	-0.52987	0.86518	0.97493	0.5962	0.7073
IRAK1	8	-0.019521	-0.51153	0.87042	0.97651	0.60898	0.71367
TYRO3	8	-0.019026	-0.53904	0.87435	0.97947	0.58986	0.70295
MAST3	8	-0.018256	-0.47341	0.87958	0.97959	0.63592	0.73836
PRKAA1	8	-0.018217	-0.3439	0.87958	0.97959	0.73092	0.80931
GNE	8	-0.01684	-0.39384	0.89267	0.98291	0.6937	0.77939
HKDC1	8	-0.016397	-0.51327	0.89791	0.98291	0.60776	0.71367
NEK1	8	-0.016381	-0.46669	0.89791	0.98291	0.64072	0.74168
TRIM28	8	-0.016307	-0.48564	0.89921	0.98291	0.62722	0.7316
NME1	8	-0.015692	-0.45666	0.90314	0.98291	0.64792	0.74549
PANK3	8	-0.015547	-0.40045	0.90314	0.98291	0.68883	0.77506
KHK	8	-0.015116	-0.45068	0.91099	0.98507	0.65222	0.74932
ULK2	8	-0.014597	-0.51144	0.91754	0.98507	0.60905	0.71367
CKS2	8	-0.014129	-0.27076	0.92539	0.98507	0.78657	0.85098
ERN2	8	-0.014056	-0.57017	0.92539	0.98507	0.56856	0.68192
ACVRL1	8	-0.013913	-0.40349	0.9267	0.98507	0.68659	0.77368
MST1R	8	-0.01351	-0.41014	0.9267	0.98507	0.68171	0.77159
TBK1	8	-0.013454	-0.40729	0.9267	0.98507	0.6838	0.77167
STK3	8	-0.013144	-0.30668	0.92932	0.98507	0.75909	0.83205
FGR	8	-0.012519	-0.41804	0.93586	0.98507	0.67592	0.76934
NME3	8	-0.012355	-0.28242	0.93586	0.98507	0.77762	0.8427
DGKH	8	-0.012345	-0.26812	0.93586	0.98507	0.7886	0.85098
DAPK2	8	-0.012271	-0.40781	0.93848	0.98507	0.68341	0.77167
BRAF	8	-0.011925	-0.30329	0.93979	0.98507	0.76167	0.83369
RIOK3	8	-0.011838	-0.26235	0.9411	0.98507	0.79305	0.85336
KIT	8	-0.011651	-0.34795	0.94372	0.98507	0.72788	0.80784
MAST4	8	-0.011526	-0.33729	0.94372	0.98507	0.7359	0.81247
SCYL3	8	-0.01132	-0.38487	0.94503	0.98507	0.70033	0.78339
PDXK	8	-0.011162	-0.46217	0.94764	0.98507	0.64396	0.74337
ROR2	8	-0.011095	-0.28307	0.94764	0.98507	0.77712	0.8427
STK36	8	-0.011058	-0.26865	0.94764	0.98507	0.7882	0.85098
RYK	8	-0.010768	-0.17682	0.95026	0.98507	0.85965	0.90465
PLK2	8	-0.010481	-0.3783	0.9555	0.98516	0.70521	0.78769
SPEG	8	-0.0104	-0.28246	0.9555	0.98516	0.77759	0.8427
PIK3R5	8	-0.010217	-0.35072	0.9555	0.98516	0.7258	0.80714
MAPK8	8	-0.0083535	-0.21723	0.96597	0.98795	0.82803	0.88418
ERBB3	8	-0.0083002	-0.21646	0.96597	0.98795	0.82863	0.88418
OBSCN	8	-0.0080213	-0.25676	0.96859	0.98798	0.79737	0.85681
CERKL	8	-0.0070901	-0.19589	0.98168	0.9947	0.8447	0.89262
TYK2	8	-0.0065512	-0.23535	0.98298	0.9947	0.81394	0.87094
TK2	8	-0.0065139	-0.21436	0.98298	0.9947	0.83027	0.88444
MYO3B	8	-0.0059645	-0.19554	0.99476	0.99869	0.84497	0.89262
WNK4	8	-0.0058762	-0.16189	0.99607	0.99869	0.87139	0.91448
MATK	8	-0.0058494	-0.21318	0.99738	0.99869	0.83118	0.88444
RAF1	8	-0.0056972	-0.15982	1	1	0.87303	0.91494
GLYCTK	8	-0.0053875	-0.090906	0.99738	0.99869	0.92757	0.95636
PRKAG3	8	-0.0051165	-0.13496	0.99607	0.99869	0.89264	0.93039
NUAK2	8	-0.0050572	-0.12764	0.99476	0.99869	0.89843	0.93388
ACVR2A	8	-0.0045212	-0.093603	0.99084	0.99869	0.92542	0.95544
TBCK	8	-0.0038879	-0.12604	0.98429	0.99471	0.8997	0.93393
GRK6	8	-0.0029869	-0.075345	0.97513	0.99069	0.93994	0.96521
ROR1	8	-0.0028291	-0.087355	0.97382	0.99068	0.93039	0.95798
PIK3R1	8	-0.0026351	-0.084202	0.97382	0.99068	0.9329	0.95926
MAP2K7	8	-0.0020846	-0.034004	0.96728	0.98797	0.97287	0.98971
PRKACG	8	-0.0018612	-0.055212	0.96597	0.98795	0.95597	0.98035
CSF1R	8	-0.001568	-0.045123	0.96335	0.98795	0.96401	0.98537
SGK1	8	-0.0013852	-0.040142	0.95942	0.98654	0.96798	0.98737
MPP2	8	-0.0011065	-0.038416	0.95812	0.98652	0.96936	0.98745
PIP5KL1	8	-0.00065992	-0.017353	0.95157	0.98509	0.98616	0.99734
MAPKAPK5	8	-0.00060608	-0.0082401	0.95026	0.98507	0.99343	0.99734
TAOK3	8	-0.00046013	-0.016206	0.95026	0.98507	0.98707	0.99734
CDKL4	8	-0.00028314	-0.0084438	0.94895	0.98507	0.99326	0.99734
PRKCZ	8	-0.00010922	-0.0029252	0.94895	0.98507	0.99767	1
Non-Targeting	100	0	0	0.014398	0.10784	1	1
PAPSS1	8	1.7263e-07	2.5802e-06	0.94895	0.98507	1	1
UCK1	8	0.0002508	0.0084703	0.94764	0.98507	0.99324	0.99734
PRKAA2	8	0.00037923	0.012204	0.94372	0.98507	0.99026	0.99734
IKBKB	8	0.00059847	0.014563	0.93979	0.98507	0.98838	0.99734
HIPK2	8	0.00069274	0.02153	0.93979	0.98507	0.98282	0.99586
GRK7	8	0.00092441	0.029215	0.93979	0.98507	0.97669	0.99096
TWF2	8	0.0012481	0.030729	0.93194	0.98507	0.97549	0.99096
PINK1	8	0.0017089	0.044215	0.92932	0.98507	0.96473	0.98537
SRPK3	8	0.001809	0.046578	0.92539	0.98507	0.96285	0.98537
EPHA8	8	0.003009	0.10622	0.9123	0.98507	0.91541	0.94638
IRAK4	8	0.0046018	0.11929	0.90314	0.98291	0.90504	0.93693
PRKCE	8	0.0047876	0.13081	0.90314	0.98291	0.89593	0.93255
PRKD2	8	0.0049796	0.14011	0.90183	0.98291	0.88857	0.92742
FGGY	8	0.0053283	0.12082	0.90183	0.98291	0.90383	0.93693
ZAK	8	0.0053421	0.19105	0.90183	0.98291	0.84849	0.89413
ADRBK1	8	0.005623	0.16819	0.89921	0.98291	0.86643	0.91053
TEK	8	0.0059843	0.15445	0.89791	0.98291	0.87726	0.91812
ADRBK2	8	0.0065305	0.19644	0.89398	0.98291	0.84426	0.89262
TNK1	8	0.0069044	0.2409	0.89005	0.98291	0.80963	0.86755
PSKH1	8	0.0070439	0.19438	0.88874	0.98291	0.84588	0.89262
PTK6	8	0.0078154	0.20221	0.87958	0.97959	0.83975	0.89107
EPHB2	8	0.0080639	0.29395	0.87958	0.97959	0.7688	0.83909
CAMK1G	8	0.0086618	0.21039	0.86911	0.97647	0.83336	0.88552
NLK	8	0.0089249	0.24839	0.86649	0.97496	0.80383	0.86254
N4BP2	8	0.0091756	0.26319	0.86518	0.97493	0.7924	0.85336
NADK2	8	0.0091788	0.30174	0.86518	0.97493	0.76285	0.83379
MKNK2	8	0.010396	0.29228	0.8534	0.9688	0.77008	0.83928
MKNK1	8	0.010513	0.32881	0.85209	0.96875	0.7423	0.81717
ADCK4	8	0.010752	0.34107	0.85079	0.9687	0.73305	0.81049
NMRK2	8	0.011366	0.42696	0.84162	0.96402	0.66941	0.76531
FGFR4	8	0.011819	0.34707	0.83639	0.95946	0.72854	0.80784
EPHA5	8	0.012565	0.31752	0.82723	0.95181	0.75085	0.8242
STK35	8	0.012974	0.46194	0.81545	0.94109	0.64413	0.74337
EPHA10	8	0.012999	0.36682	0.81545	0.94109	0.71375	0.79607
LYN	8	0.013244	0.41495	0.81152	0.94109	0.67818	0.76988
SLAMF6	8	0.013294	0.39088	0.81152	0.94109	0.69589	0.7807
IKBKE	8	0.013596	0.41822	0.80628	0.94046	0.67579	0.76934
PBK	8	0.013688	0.33242	0.80628	0.94046	0.73957	0.81534
IP6K3	8	0.013874	0.44215	0.80497	0.94046	0.65838	0.75526
HSPB8	8	0.01542	0.42595	0.78796	0.93045	0.67014	0.76531
TLK1	8	0.015501	0.51475	0.78796	0.93045	0.60673	0.71367
JAK3	8	0.015964	0.42915	0.77618	0.92368	0.66781	0.76493
LATS1	8	0.016182	0.46025	0.77618	0.92368	0.64534	0.74365
ABL2	8	0.01694	0.47918	0.76571	0.92126	0.63181	0.73471
AKT1	8	0.017049	0.41698	0.76309	0.92101	0.6767	0.76934
ALPK3	8	0.017518	0.57496	0.76047	0.9193	0.56532	0.68017
CHKA	8	0.017644	0.4692	0.76047	0.9193	0.63892	0.74072
AKT2	8	0.0181	0.28631	0.75262	0.91415	0.77464	0.8427
ITPKB	8	0.018192	0.56715	0.75262	0.91415	0.57061	0.6833
IP6K2	8	0.018756	0.60175	0.74869	0.91228	0.54734	0.66376
BRDT	8	0.019349	0.38819	0.74215	0.90865	0.69787	0.78178
MAP2K6	8	0.019841	0.51653	0.73298	0.90177	0.60548	0.71367
ITPKA	8	0.01997	0.35611	0.73037	0.9	0.72176	0.80382
TTN	8	0.020233	0.60424	0.72906	0.89984	0.54569	0.66281
FER	8	0.021028	0.66245	0.7199	0.89141	0.50768	0.62966
DLG1	8	0.021532	0.62791	0.71335	0.88474	0.53006	0.64691
UCK2	8	0.022443	0.66432	0.70419	0.87908	0.50648	0.62919
LRRK2	8	0.022609	0.32135	0.70288	0.87908	0.74795	0.8222
MPP5	8	0.023273	0.51154	0.69764	0.87809	0.60897	0.71367
LATS2	8	0.023312	0.79147	0.69764	0.87809	0.42867	0.55013
AK8	8	0.02333	0.59873	0.69764	0.87809	0.54935	0.66514
EIF2AK4	8	0.023652	0.48234	0.69503	0.87809	0.62957	0.73321
CIT	8	0.023808	0.75317	0.69241	0.87809	0.45135	0.57471
MAP2K4	8	0.023976	0.64888	0.68979	0.87809	0.51641	0.63828
MAP4K3	8	0.024034	0.80459	0.68979	0.87809	0.42106	0.54156
MAP2K5	8	0.02412	0.73524	0.68979	0.87809	0.46219	0.58657
FGFR2	8	0.024475	0.41119	0.68848	0.87809	0.68093	0.77159
BRSK1	8	0.025191	0.52197	0.67801	0.87809	0.60169	0.7127
DDR1	8	0.025237	0.64775	0.67801	0.87809	0.51714	0.63828
MAP2K2	8	0.025298	0.70325	0.67801	0.87809	0.4819	0.60574
NME9	8	0.025355	0.63121	0.67801	0.87809	0.52791	0.64691
TRIB2	8	0.025631	0.62791	0.67539	0.87809	0.53006	0.64691
PAPSS2	8	0.026596	0.70595	0.66361	0.87737	0.48022	0.60574
PIK3C2B	8	0.026616	0.93214	0.66361	0.87737	0.35126	0.46661
AKT3	8	0.026707	0.69991	0.66099	0.87737	0.48399	0.60574
NEK6	8	0.027419	0.93378	0.65576	0.87737	0.35042	0.46661
BRSK2	8	0.027668	0.98046	0.65445	0.87737	0.32686	0.44673
CDK19	8	0.027909	0.69919	0.65314	0.87737	0.48444	0.60574
TAF9	8	0.027969	0.82429	0.65314	0.87737	0.40977	0.52794
PRKX	8	0.028897	0.50087	0.64398	0.8708	0.61647	0.72015
STK32B	8	0.029034	0.74752	0.64398	0.8708	0.45475	0.57809
MAP3K10	8	0.029291	1.0472	0.63874	0.86679	0.29502	0.41423
CKM	8	0.029694	0.61488	0.63874	0.86679	0.53863	0.65528
KIAA1804	8	0.03085	0.9318	0.62958	0.86511	0.35144	0.46661
PRKCH	8	0.031731	0.5527	0.62173	0.86051	0.58047	0.69294
CDC42BPA	8	0.032087	0.93052	0.61518	0.85299	0.3521	0.46661
LMTK2	8	0.032268	0.61713	0.61126	0.84909	0.53715	0.65451
TSSK4	8	0.032431	1.0699	0.61126	0.84909	0.28468	0.40352
TRIM27	8	0.032504	1.1661	0.60995	0.84909	0.24357	0.35659
DGUOK	8	0.032539	0.86455	0.60995	0.84909	0.38729	0.50406
ITPK1	8	0.03268	1.074	0.60864	0.84909	0.2828	0.4016
CERK	8	0.032871	1.0347	0.60602	0.84909	0.30083	0.42094
CIB4	8	0.033177	1.1151	0.60471	0.84909	0.26479	0.38026
NME5	8	0.033526	1.1526	0.60209	0.84715	0.24908	0.36316
DGKG	8	0.033658	0.92994	0.59948	0.84502	0.3524	0.46661
DGKE	8	0.033658	1.0038	0.59948	0.84502	0.31546	0.43192
GUCY2D	8	0.034589	1.011	0.59031	0.83519	0.31204	0.428
CPNE3	8	0.034759	0.94701	0.5877	0.83457	0.34363	0.46221
HCK	8	0.034956	0.96028	0.5877	0.83457	0.33692	0.45397
CAMKV	8	0.035366	0.97695	0.58246	0.83457	0.32859	0.44785
SYK	8	0.03593	1.1107	0.57461	0.8283	0.26669	0.38227
PDGFRB	8	0.036073	1.0853	0.57461	0.8283	0.27777	0.39592
AK9	8	0.036487	0.96138	0.5733	0.8283	0.33636	0.45397
TBRG4	8	0.03718	0.82896	0.56675	0.82319	0.40713	0.5263
SBK2	8	0.03724	1.052	0.56675	0.82319	0.29281	0.41275
AK1	8	0.037383	1.2124	0.56545	0.82319	0.22537	0.33695
IDNK	8	0.037565	0.68395	0.56283	0.82319	0.494	0.6167
BMP2K	8	0.037741	1.1335	0.56021	0.82308	0.25701	0.37118
CASK	8	0.037861	1.1701	0.56021	0.82308	0.24197	0.35551
EIF2AK1	8	0.038318	0.66544	0.5589	0.82308	0.50577	0.62919
MAPK7	8	0.038382	1.017	0.5589	0.82308	0.30915	0.4271
YES1	8	0.038417	1.0217	0.5589	0.82308	0.30691	0.42508
INSRR	8	0.038627	1.0255	0.55628	0.82308	0.30515	0.42483
WNK3	8	0.039547	1.1831	0.54058	0.80664	0.23675	0.35122
CAMK4	8	0.039893	1.1648	0.53534	0.80354	0.24411	0.35659
PIK3CG	8	0.039942	1.2644	0.53534	0.80354	0.2061	0.31481
KALRN	8	0.03997	1.1304	0.53534	0.80354	0.25829	0.37233
TAF1L	8	0.040367	1.1655	0.5301	0.8004	0.24383	0.35659
ULK4	8	0.040801	1.0484	0.52618	0.7996	0.29447	0.41423
PRKAR2B	8	0.041268	1.3154	0.51702	0.79477	0.18838	0.29134
CDK14	8	0.041445	1.1155	0.51702	0.79477	0.26464	0.38026
TGFBR2	8	0.041585	0.9286	0.51702	0.79477	0.3531	0.46672
DMPK	8	0.041764	1.3469	0.5144	0.79477	0.17802	0.27757
OSR1	8	0.041812	1.2497	0.5144	0.79477	0.21142	0.32112
DCLK3	8	0.042485	1.4719	0.50393	0.78411	0.14105	0.23027
NTRK1	8	0.042838	1.4412	0.50262	0.78367	0.14951	0.24201
NTRK2	8	0.042973	0.88072	0.5	0.78367	0.37847	0.49428
FN3K	8	0.043396	0.94087	0.49738	0.78189	0.34677	0.4648
ALK	8	0.043464	1.3934	0.49738	0.78189	0.16351	0.25917
ITK	8	0.04366	1.2237	0.49738	0.78189	0.22106	0.33312
CDK16	8	0.044528	1.2191	0.4856	0.77453	0.2228	0.33442
WNK2	8	0.044669	1.7122	0.48429	0.77406	0.086855	0.15799
MAP3K13	8	0.045264	1.3615	0.47906	0.7673	0.17337	0.27086
NEK9	8	0.045944	1.2455	0.46204	0.75264	0.21295	0.3228
PDK2	8	0.046538	1.5816	0.45681	0.74946	0.11374	0.19571
MARK2	8	0.046704	1.1787	0.45419	0.74946	0.23853	0.35249
GK5	8	0.047421	1.6428	0.44764	0.74187	0.10042	0.17557
PIM3	8	0.047518	1.486	0.44764	0.74187	0.13727	0.22652
BCR	8	0.047542	1.4155	0.44764	0.74187	0.15694	0.25295
MAP3K14	8	0.047737	0.97643	0.44634	0.74187	0.32885	0.44785
CAMK1	8	0.047845	1.4049	0.44372	0.74187	0.16006	0.25582
PKD2	8	0.048277	0.58478	0.4411	0.74187	0.5587	0.67432
LRRK1	8	0.048784	1.5513	0.43717	0.74187	0.12084	0.20425
GRK5	8	0.049147	1.6312	0.43194	0.73661	0.10285	0.17898
MUSK	8	0.050103	1.2394	0.4267	0.73094	0.21519	0.32555
KSR2	8	0.050252	1.8344	0.42539	0.73034	0.066598	0.12881
DCK	8	0.050406	1.0232	0.42408	0.72973	0.30622	0.42508
PCK2	8	0.051172	1.2219	0.41885	0.72235	0.22175	0.33349
PIK3CB	8	0.05158	1.3619	0.41623	0.72235	0.17324	0.27086
LIMK1	8	0.051741	1.2337	0.41623	0.72235	0.21731	0.32811
PLXNA3	8	0.051939	1.5103	0.41623	0.72235	0.13098	0.21801
SLK	8	0.051956	1.3992	0.41623	0.72235	0.16176	0.25747
CKB	8	0.05234	1.478	0.41099	0.72235	0.13941	0.22814
STK4	8	0.052399	1.6428	0.41099	0.72235	0.10042	0.17557
RIPK2	8	0.052568	0.93516	0.40969	0.72235	0.34971	0.46661
SNX16	8	0.053444	1.5317	0.40576	0.72235	0.12559	0.21042
PI4K2B	8	0.053921	1.6596	0.40052	0.71831	0.096995	0.17194
PRKAR2A	8	0.054202	1.0113	0.39921	0.71765	0.31189	0.428
ACVR2B	8	0.05451	1.4532	0.39921	0.71765	0.14616	0.23709
STK11	8	0.054993	0.82601	0.39398	0.71158	0.4088	0.52757
PFKM	8	0.055034	1.3431	0.39398	0.71158	0.17923	0.27889
CCL2	8	0.055114	1.8862	0.39398	0.71158	0.059272	0.11762
ERBB4	8	0.055334	1.4241	0.39398	0.71158	0.15443	0.24943
NME4	8	0.055767	1.2898	0.39005	0.71158	0.19712	0.3024
BTK	8	0.055976	1.854	0.39005	0.71158	0.06374	0.12482
PANK1	8	0.056033	1.8663	0.39005	0.71158	0.061993	0.12238
CAMKK1	8	0.056152	1.6627	0.38874	0.71158	0.096364	0.17153
TTBK2	8	0.056861	1.5767	0.38351	0.70944	0.11487	0.19677
PIP5K1B	8	0.056988	1.7637	0.3822	0.70944	0.077788	0.14638
ANKK1	8	0.057136	1.5486	0.3822	0.70944	0.12147	0.20487
RAB11FIP5	8	0.057661	1.1479	0.37827	0.70833	0.251	0.36526
STK31	8	0.058005	1.3956	0.37827	0.70833	0.16285	0.25866
MLKL	8	0.058462	1.3672	0.37696	0.70833	0.17155	0.26968
TNNI3K	8	0.058838	0.91598	0.37435	0.70617	0.35968	0.47297
AGK	8	0.059071	1.0976	0.37304	0.70617	0.27237	0.38969
ULK1	8	0.059391	1.4778	0.36911	0.70149	0.13945	0.22814
FYN	8	0.059422	1.8353	0.36911	0.70149	0.066467	0.12881
CAMK2D	8	0.059616	1.8196	0.36911	0.70149	0.068826	0.13212
PASK	8	0.059654	1.4624	0.36911	0.70149	0.14363	0.23347
GK2	8	0.061608	1.4698	0.35079	0.6802	0.14163	0.23071
STKLD1	8	0.061732	1.7162	0.34817	0.67684	0.086133	0.15767
GALK2	8	0.062005	1.9043	0.34555	0.67519	0.056872	0.11434
STK17A	8	0.062133	1.9511	0.34424	0.67436	0.05104	0.10511
MERTK	8	0.06254	1.8499	0.34031	0.66838	0.06433	0.12538
TEC	8	0.062802	1.9349	0.33901	0.66753	0.053003	0.10856
CSNK1G1	8	0.063747	1.8051	0.32723	0.64935	0.071052	0.13537
ALDH18A1	8	0.063955	1.5163	0.32461	0.64583	0.12945	0.21594
MAGI1	8	0.064035	2.665	0.32199	0.6423	0.0076991	0.022977
CARD11	8	0.064231	1.6476	0.32199	0.6423	0.09943	0.17544
HUNK	8	0.064545	1.7143	0.31806	0.6378	0.086468	0.15767
TAOK2	8	0.065404	2.4685	0.31021	0.62533	0.01357	0.03625
PRKD3	8	0.06549	2.1712	0.31021	0.62533	0.029914	0.068838
CDC42BPB	8	0.065504	2.587	0.31021	0.62533	0.0096818	0.027281
FN3KRP	8	0.066275	2.4863	0.30105	0.61995	0.012906	0.034966
MPP6	8	0.066375	1.5768	0.30105	0.61995	0.11484	0.19677
JAK2	8	0.066527	2.1205	0.29843	0.61789	0.033966	0.075877
CLK3	8	0.066533	1.6943	0.29843	0.61789	0.090206	0.16254
BCKDK	8	0.066577	2.1868	0.29843	0.61789	0.028756	0.066981
PRKG1	8	0.06693	1.8606	0.29843	0.61789	0.062798	0.12336
FLT3	8	0.067122	1.6879	0.29712	0.61789	0.091431	0.16436
NUAK1	8	0.06746	2.2274	0.2945	0.61789	0.025918	0.062074
RBKS	8	0.06759	1.6533	0.2945	0.61789	0.098272	0.1738
CHKB	8	0.068153	2.1716	0.2945	0.61789	0.029887	0.068838
DGKI	8	0.068511	1.5249	0.28927	0.61389	0.1273	0.21281
SHPK	8	0.068876	1.9098	0.28534	0.61064	0.056157	0.1135
MORN1	8	0.068913	2.1397	0.28534	0.61064	0.032382	0.073412
PIK3C2A	8	0.069428	2.1539	0.28272	0.60845	0.031251	0.071484
GUCY2C	8	0.070018	2.1424	0.27487	0.59659	0.032164	0.073134
RPS6KA6	8	0.070095	2.3562	0.27225	0.59259	0.018462	0.047491
MAP3K5	8	0.070373	2.2275	0.27094	0.59259	0.025916	0.062074
PRKG2	8	0.070695	2.337	0.26832	0.59078	0.019439	0.049506
MAPK3	8	0.070836	1.9451	0.26832	0.59078	0.051759	0.1063
MAPK11	8	0.07093	2.0686	0.26832	0.59078	0.038586	0.083512
TNIK	8	0.071485	2.1872	0.26047	0.58651	0.028729	0.066981
STYK1	8	0.071905	1.6801	0.25785	0.58631	0.092942	0.16668
MPP4	8	0.072242	2.2306	0.25262	0.57958	0.025708	0.061958
NMRK1	8	0.07229	2.0724	0.25262	0.57958	0.038225	0.082967
TPD52L3	8	0.072489	2.2628	0.25131	0.57958	0.023648	0.057721
CDK20	8	0.072628	1.8991	0.25131	0.57958	0.057558	0.11542
MPP1	8	0.073865	2.2208	0.24215	0.56748	0.026366	0.062948
GSAP	8	0.074249	1.7058	0.23953	0.56481	0.088036	0.15938
FASTKD1	8	0.074445	1.5727	0.23691	0.56481	0.1158	0.19748
PTK2B	8	0.075272	1.9145	0.23429	0.56289	0.055558	0.11259
CMPK2	8	0.075649	2.4732	0.23037	0.55696	0.01339	0.036053
ADCK1	8	0.076148	2.0455	0.22644	0.55272	0.040807	0.087574
STK17B	8	0.076276	2.134	0.22382	0.54984	0.032839	0.07401
NEK4	8	0.076358	2.2449	0.22382	0.54984	0.024773	0.059893
SNRK	8	0.076381	1.7088	0.22382	0.54984	0.087481	0.15875
CALM1	8	0.07644	1.7178	0.22382	0.54984	0.085829	0.15763
MAP3K8	8	0.07716	1.7852	0.2199	0.54723	0.074222	0.14036
GSK3A	8	0.077407	1.7535	0.2199	0.54723	0.079523	0.14855
TGFBR1	8	0.078195	1.5644	0.21859	0.54723	0.11772	0.19986
MAP3K15	8	0.078344	2.5183	0.21859	0.54723	0.011793	0.032645
SH3BP5	8	0.078571	2.6563	0.21728	0.54723	0.0079012	0.023397
NME8	8	0.079157	2.0097	0.21597	0.54636	0.044467	0.094107
PXK	8	0.079353	2.0346	0.21335	0.54515	0.041891	0.089649
ABL1	8	0.07987	2.2458	0.21335	0.54515	0.024714	0.059893
CDKL2	8	0.080023	2.2762	0.21204	0.54515	0.022833	0.056272
AURKC	8	0.080278	1.9723	0.20942	0.54054	0.048581	0.10058
DAPK1	8	0.0805	2.0821	0.20681	0.53559	0.037335	0.081266
DYRK3	8	0.081774	1.7152	0.19895	0.51877	0.086315	0.15767
CHEK2	8	0.081821	2.3289	0.19764	0.51712	0.019862	0.050081
DCLK2	8	0.082253	2.3337	0.19764	0.51712	0.01961	0.049774
CSNK2A2	8	0.082265	1.9046	0.19764	0.51712	0.056837	0.11434
LMTK3	8	0.082414	1.9293	0.19634	0.51712	0.053695	0.10969
TRIM24	8	0.082607	1.8396	0.19503	0.51712	0.06583	0.12797
PIP5K1C	8	0.083102	2.2783	0.1911	0.51049	0.022711	0.056154
VRK3	8	0.08352	2.21	0.1911	0.51049	0.027105	0.064111
PANK2	8	0.083521	2.6334	0.1911	0.51049	0.0084537	0.024465
DGKD	8	0.083585	2.3302	0.1911	0.51049	0.019796	0.05008
GCK	8	0.083617	2.2556	0.1911	0.51049	0.024095	0.058627
XYLB	8	0.083892	2.188	0.18979	0.51049	0.028667	0.066981
PFKP	8	0.084091	2.0117	0.18717	0.51049	0.044254	0.093918
RPS6KA3	8	0.084425	1.7937	0.18586	0.51049	0.07286	0.13847
PGK2	8	0.084489	2.3768	0.18586	0.51049	0.017464	0.045537
PRKCG	8	0.084596	3.4679	0.18455	0.51049	0.00052449	0.0025687
EPHA7	8	0.084916	2.3241	0.18455	0.51049	0.020119	0.050562
DYRK1B	8	0.084947	2.0155	0.18455	0.51049	0.043852	0.093323
PFKFB4	8	0.084973	2.5859	0.18455	0.51049	0.0097125	0.027281
CDKL1	8	0.085181	1.5838	0.18325	0.51049	0.11324	0.1953
SPHK1	8	0.085411	2.9942	0.18194	0.51049	0.0027521	0.0099649
NTRK3	8	0.085504	2.3697	0.18194	0.51049	0.017801	0.046257
ACVR1C	8	0.086182	2.178	0.17801	0.50936	0.029405	0.068076
AK7	8	0.086297	2.1568	0.17801	0.50936	0.031024	0.071178
MAPK10	8	0.086855	1.9158	0.17539	0.50566	0.055397	0.11256
STK16	8	0.0872	1.5838	0.17408	0.50379	0.11324	0.1953
EPHB3	8	0.087303	2.7125	0.17408	0.50379	0.0066784	0.02041
STK38L	8	0.087552	2.9245	0.17277	0.50379	0.0034498	0.01209
ULK3	8	0.087919	2.6914	0.17147	0.50192	0.0071145	0.02157
NIM1K	8	0.087984	2.5262	0.17147	0.50192	0.011531	0.032034
ADCK2	8	0.087993	1.7776	0.17147	0.50192	0.075469	0.14237
MEX3B	8	0.088551	2.4729	0.16754	0.49805	0.013402	0.036053
PHKA1	8	0.088551	2.9086	0.16754	0.49805	0.0036299	0.012663
OXSR1	8	0.090123	2.6034	0.16099	0.48425	0.0092312	0.026218
POMK	8	0.090283	2.1153	0.15969	0.48221	0.034408	0.076642
RNASEL	8	0.090431	2.7339	0.15838	0.48016	0.0062583	0.019516
MINK1	8	0.09218	2.0585	0.15052	0.46185	0.039546	0.085349
GUCY2F	8	0.092745	2.0514	0.14921	0.45968	0.040226	0.08657
ITPKC	8	0.09304	2.443	0.14791	0.45749	0.014564	0.038501
RIPK1	8	0.093125	2.6437	0.1466	0.45528	0.0081999	0.024124
TRPM6	8	0.093293	2.5503	0.1466	0.45528	0.010762	0.030008
WEE2	8	0.093408	3.2294	0.14529	0.45492	0.0012407	0.0052954
MARK1	8	0.093418	2.6433	0.14529	0.45492	0.0082098	0.024124
CSNK1A1L	8	0.093704	2.7491	0.14529	0.45492	0.0059757	0.018944
CAMK2A	8	0.093799	1.4091	0.14529	0.45492	0.15879	0.25459
MAP4K4	8	0.093929	2.2962	0.14529	0.45492	0.021663	0.05391
DGKZ	8	0.094441	2.686	0.14267	0.45492	0.0072319	0.021667
SIK3	8	0.09457	2.8184	0.14136	0.45492	0.0048261	0.01593
EPHB1	8	0.09466	2.7617	0.14136	0.45492	0.0057508	0.018307
PPIP5K2	8	0.096122	2.3569	0.13613	0.44255	0.018426	0.047491
NRK	8	0.096643	1.5751	0.13089	0.42735	0.11523	0.19694
STK10	8	0.096845	2.2061	0.12958	0.42489	0.027376	0.064553
MET	8	0.09762	2.3387	0.12696	0.4181	0.01935	0.049443
INSR	8	0.097849	2.7666	0.12565	0.41558	0.0056645	0.018183
PFKFB2	8	0.098623	2.6124	0.11911	0.39565	0.0089904	0.025629
STK33	8	0.099661	2.0861	0.11387	0.37991	0.036973	0.080707
PFKFB1	8	0.09993	2.6875	0.11387	0.37991	0.0071999	0.021656
TEX14	8	0.10131	2.8591	0.11257	0.37885	0.004249	0.014364
PRKAG2	8	0.10157	2.8178	0.11257	0.37885	0.0048361	0.01593
STK25	8	0.10364	2.469	0.10471	0.35714	0.01355	0.03625
PFKL	8	0.10387	1.5447	0.10471	0.35714	0.12241	0.206
NEK11	8	0.10432	1.7255	0.10471	0.35714	0.084435	0.15544
ABCC1	8	0.1056	2.5129	0.099476	0.34545	0.011975	0.03303
FGFR3	8	0.10589	2.1045	0.098168	0.34404	0.035331	0.078004
DGKB	8	0.10616	3.2328	0.096859	0.34259	0.0012258	0.0052815
MAK	8	0.10626	2.402	0.096859	0.34259	0.016306	0.04281
MAP4K5	8	0.10742	2.3458	0.096859	0.34259	0.018987	0.048679
CIB1	8	0.10747	2.4944	0.096859	0.34259	0.012616	0.034301
IRAK2	8	0.10759	2.8055	0.096859	0.34259	0.0050232	0.016331
MAPK9	8	0.10782	3.0315	0.092932	0.33649	0.0024335	0.0090254
EPHA6	8	0.1079	1.063	0.092932	0.33649	0.2878	0.40718
RIPK3	8	0.10794	2.9981	0.092932	0.33649	0.0027163	0.0099294
FLT1	8	0.1081	3.5393	0.091623	0.33649	0.00040115	0.0020296
PAK6	8	0.10837	2.0025	0.089005	0.3285	0.045232	0.095462
PAK7	8	0.10842	3.1415	0.089005	0.3285	0.001681	0.0066544
SIK1	8	0.10939	3.1963	0.086387	0.32195	0.0013919	0.0057889
ALPK1	8	0.10976	2.619	0.086387	0.32195	0.0088184	0.025233
DAPK3	8	0.1098	2.9618	0.086387	0.32195	0.0030587	0.010869
RPS6KA2	8	0.10981	2.1853	0.086387	0.32195	0.028869	0.06704
FGFRL1	8	0.11021	2.8063	0.085079	0.32195	0.0050109	0.016331
DLG3	8	0.11148	2.5052	0.078534	0.30303	0.012237	0.033388
GRK4	8	0.11205	3.4258	0.075916	0.29442	0.00061295	0.0029086
MYLK	8	0.11273	2.8177	0.07199	0.28205	0.0048373	0.01593
FLT4	8	0.11339	2.36	0.068063	0.26804	0.018273	0.047325
PDGFRL	8	0.11364	3.0229	0.068063	0.26804	0.0025036	0.0092402
TAB1	8	0.11383	3.5559	0.068063	0.26804	0.00037667	0.0019185
RPS6KA5	8	0.11385	3.4507	0.068063	0.26804	0.00055912	0.0027036
PEAK1	8	0.11711	2.566	0.060209	0.24731	0.010286	0.028787
EPHB4	8	0.11853	3.4267	0.054974	0.22826	0.00061101	0.0029086
CLK4	8	0.11855	2.9045	0.054974	0.22826	0.003678	0.012773
PLK5	8	0.11917	2.8992	0.054974	0.22826	0.0037414	0.012934
KDR	8	0.11934	1.0953	0.054974	0.22826	0.2734	0.39043
PAK3	8	0.1204	3.0626	0.053665	0.22778	0.0021941	0.0083398
CD2	8	0.12091	3.1552	0.051047	0.21788	0.0016041	0.0064843
PRPS1L1	8	0.12125	3.6104	0.051047	0.21788	0.00030569	0.0016218
DYRK4	8	0.12182	3.4488	0.051047	0.21788	0.0005631	0.0027057
FASTK	8	0.12189	2.7634	0.051047	0.21788	0.0057203	0.018286
TRIO	8	0.12229	1.411	0.048429	0.21143	0.15823	0.25451
MAPK4	8	0.12242	3.4828	0.048429	0.21143	0.0004962	0.0024617
ADCK3	8	0.12353	3.0492	0.045812	0.20349	0.0022942	0.0085503
CSNK1G3	8	0.12385	3.2018	0.045812	0.20349	0.0013658	0.0057332
MYT1	8	0.12449	2.7397	0.045812	0.20349	0.0061501	0.019336
MARK3	8	0.12456	3.099	0.045812	0.20349	0.0019415	0.0074916
EPHA4	8	0.12566	2.9955	0.041885	0.19162	0.0027399	0.0099649
PLXNA4	8	0.12582	3.3204	0.041885	0.19162	0.00089892	0.0040638
MYLK4	8	0.12669	3.7985	0.040576	0.18788	0.00014555	0.00086874
CSNK1G2	8	0.12697	2.2192	0.039267	0.18293	0.026471	0.063003
ETNK1	8	0.12774	3.5741	0.039267	0.18293	0.00035145	0.0018266
CAMK1D	8	0.12775	3.3074	0.039267	0.18293	0.00094158	0.0042316
SGK3	8	0.12786	2.688	0.039267	0.18293	0.0071875	0.021656
SRMS	8	0.12788	3.5637	0.039267	0.18293	0.0003656	0.0018746
NME7	8	0.12807	3.5951	0.039267	0.18293	0.00032432	0.0017088
PHKA2	8	0.12881	3.762	0.039267	0.18293	0.00016857	0.00096832
SRC	8	0.12901	2.6192	0.039267	0.18293	0.0088126	0.025233
FASTKD3	8	0.12987	3.3801	0.039267	0.18293	0.00072467	0.0033352
SIK2	8	0.13012	2.0941	0.039267	0.18293	0.036247	0.079349
DGKQ	8	0.13014	2.7917	0.039267	0.18293	0.0052434	0.016975
PANK4	8	0.13034	2.0956	0.039267	0.18293	0.036117	0.079291
PRKCQ	8	0.13102	2.8769	0.037958	0.18293	0.0040155	0.013696
NEK3	8	0.13198	3.226	0.036649	0.18293	0.0012554	0.0053149
DCLK1	8	0.13224	2.597	0.03534	0.18243	0.0094038	0.026609
EEF2K	8	0.13257	3.8708	0.03534	0.18243	0.00010848	0.00069837
CROT	8	0.13275	2.7125	0.03534	0.18243	0.0066788	0.02041
PRKD1	8	0.13304	3.0584	0.03534	0.18243	0.0022255	0.0083759
PRKAR1B	8	0.13439	3.5667	0.032723	0.17361	0.00036147	0.001866
HIPK4	8	0.13524	3.8667	0.031414	0.17021	0.00011032	0.00070235
PRKCB	8	0.13526	2.9535	0.031414	0.17021	0.0031419	0.011113
BLK	8	0.13541	3.4515	0.031414	0.17021	0.0005574	0.0027036
EPHA3	8	0.13566	4.2409	0.031414	0.17021	2.2258e-05	0.0001809
SGK2	8	0.13582	3.7102	0.031414	0.17021	0.00020707	0.001152
MAPK12	8	0.13602	3.8197	0.031414	0.17021	0.0001336	0.00080371
PRPS2	8	0.13677	3.577	0.031414	0.17021	0.00034754	0.0018186
FUK	8	0.13679	3.3673	0.031414	0.17021	0.00075898	0.0034722
PKDCC	8	0.13698	3.415	0.030105	0.17021	0.00063773	0.0029891
STK32A	8	0.13764	3.5058	0.030105	0.17021	0.00045521	0.0022731
ROS1	8	0.13937	3.1862	0.030105	0.17021	0.0014416	0.0059532
PDK3	8	0.14047	3.4078	0.028796	0.16923	0.00065484	0.0030506
MAPKAPK3	8	0.14168	0.75714	0.027487	0.16406	0.44897	0.57264
C8orf44-SGK3	8	0.14179	3.1506	0.027487	0.16406	0.0016294	0.006552
SCYL2	8	0.14373	3.1014	0.02356	0.14754	0.0019263	0.0074913
GK	8	0.14442	3.8549	0.02356	0.14754	0.00011576	0.00072494
LRGUK	8	0.14471	4.0073	0.02356	0.14754	6.1427e-05	0.00041902
STK40	8	0.14486	3.6427	0.02356	0.14754	0.00026975	0.0014616
SH3BP5L	8	0.14513	4.4117	0.02356	0.14754	1.0258e-05	9.2653e-05
AK3	8	0.1474	4.1828	0.019634	0.12821	2.8795e-05	0.00021062
ROCK2	8	0.14765	3.6444	0.018325	0.12281	0.00026806	0.0014616
TRIB1	8	0.14773	4.3413	0.018325	0.12281	1.4163e-05	0.00012437
NEK7	8	0.14792	3.1688	0.018325	0.12281	0.0015308	0.0062208
PDK4	8	0.1481	4.4503	0.018325	0.12281	8.5742e-06	7.8924e-05
MOK	8	0.14813	3.7584	0.018325	0.12281	0.00017104	0.00097516
UCKL1	8	0.1494	4.8115	0.018325	0.12281	1.4977e-06	1.6116e-05
MPP7	8	0.14984	3.7147	0.018325	0.12281	0.00020342	0.0011427
ADPGK	8	0.15075	3.8701	0.018325	0.12281	0.00010878	0.00069837
LIMK2	8	0.15094	3.3909	0.018325	0.12281	0.0006966	0.0032255
PIK3C2G	8	0.15239	4.2951	0.015707	0.1165	1.7459e-05	0.00014821
TPK1	8	0.15646	4.2792	0.01178	0.089109	1.8753e-05	0.00015573
PRPS1	8	0.15848	3.6296	0.010471	0.080808	0.00028384	0.0015271
CDK17	8	0.15982	3.5316	0.010471	0.080808	0.00041306	0.0020762
CDKL3	8	0.16134	3.1453	0.0078534	0.06383	0.0016591	0.0066363
SH3BP4	8	0.16176	3.4793	0.0078534	0.06383	0.00050264	0.0024775
PIK3R3	8	0.16297	3.1422	0.0065445	0.054348	0.0016767	0.0066544
MOS	8	0.16376	4.1292	0.0065445	0.054348	3.6398e-05	0.00026234
MAP4K1	8	0.16395	4.1816	0.0065445	0.054348	2.8947e-05	0.00021062
ROCK1	8	0.16426	1.7603	0.0065445	0.054348	0.078357	0.14673
MYO3A	8	0.16476	5.5059	0.0065445	0.054348	3.6721e-08	5.0098e-07
CDKL5	8	0.16638	4.469	0.0052356	0.049383	7.8588e-06	7.3221e-05
HK3	8	0.16954	4.9255	0.0052356	0.049383	8.4143e-07	9.1836e-06
CDK5	8	0.16973	5.0358	0.0052356	0.049383	4.7582e-07	5.346e-06
PIP4K2A	8	0.16987	4.2795	0.0039267	0.038462	1.8733e-05	0.00015573
DGKK	8	0.17049	3.9769	0.0039267	0.038462	6.9832e-05	0.00047093
EPHA1	8	0.17195	4.6105	0.0039267	0.038462	4.0175e-06	4.1478e-05
RIPK4	8	0.1738	4.564	0.0039267	0.038462	5.0199e-06	4.945e-05
EPHB6	8	0.18002	3.9153	0.0026178	0.027027	9.0284e-05	0.00059463
PFKFB3	8	0.18105	4.215	0.0026178	0.027027	2.4978e-05	0.00019674
STK26	8	0.18462	3.9076	0.0026178	0.027027	9.3217e-05	0.0006087
PCK1	8	0.18515	3.7925	0.0026178	0.027027	0.00014916	0.00088339
SGK223	8	0.18883	4.5911	0.0013089	0.017857	4.4083e-06	4.4906e-05
STK32C	8	0.19075	4.5339	0.0013089	0.017857	5.7893e-06	5.5288e-05
TAOK1	8	0.19376	3.7767	0.0013089	0.017857	0.00015891	0.00092655
MORN2	8	0.19422	4.3244	0.0013089	0.017857	1.5295e-05	0.00013279
TNK2	8	0.19524	3.8358	0.0013089	0.017857	0.00012516	0.00077284
NEK5	8	0.20174	4.1817	0.0013089	0.017857	2.894e-05	0.00021062
CSNK2A1	8	0.20763	3.3032	0.0013089	0.017857	0.00095601	0.0042713
GSK3B	8	0.2163	4.3644	0	0	1.2746e-05	0.00011323
NTPCR	8	0.21655	3.6669	0	0	0.00024553	0.0013495
BMX	8	0.22157	5.2336	0	0	1.6626e-07	1.9847e-06
TRIB3	8	0.2258	4.5559	0	0	5.216e-06	5.0443e-05
STK24	8	0.2467	2.966	0	0	0.0030165	0.01082
EPHA2	8	0.25024	4.2993	0	0	1.7138e-05	0.00014711
EIF2AK3	8	0.25052	4.0446	0	0	5.2411e-05	0.00037076
